# Supplementary material for: 2′-(3-Bromo-5-chloro-2-hydroxy­benzyl­idene)isonicotinohydrazide methanol solvate
Source: Acta Crystallogr Sect E Struct Rep Online. 2008 Jul 5;64(Pt 8):o1381. doi: 10.1107/S1600536808019648 (PMC2962014; doi:10.1107/S1600536808019648)
Supplement: Supplementary file 2 [file e-64-o1381-Isup2.hkl]

# 
# h,k,l, Fc-squared, Fo-squared, sigma(Fo-squared) and status flag 
# 
data_I
_shelx_title ' 20080619j_0m in  P-1' 
_shelx_refln_list_code          4 
_shelx_F_calc_maximum      240.19 
_exptl_crystal_F_000       388.00 
_reflns_d_resolution_high  0.7829 
 
loop_ 
 _symmetry_equiv_pos_as_xyz 
 'x, y, z' 
 '-x, -y, -z' 
 
_cell_length_a     7.5310 
_cell_length_b     8.7348 
_cell_length_c    12.1300 
_cell_angle_alpha  80.853 
_cell_angle_beta   77.781 
_cell_angle_gamma  86.721 
 
_shelx_F_squared_multiplier     1.000 
 
loop_ 
 _refln_index_h 
 _refln_index_k 
 _refln_index_l 
 _refln_F_squared_calc 
 _refln_F_squared_meas 
 _refln_F_squared_sigma 
 _refln_observed_status 
   2   0   0      117.52      152.36      5.74 o 
   3   0   0      872.44      901.32     18.07 o 
   4   0   0     1945.69     1970.47     33.49 o 
   5   0   0      328.39      326.78     13.14 o 
   6   0   0      246.61      233.76     16.20 o 
   7   0   0      120.59      144.11     14.61 o 
   8   0   0       23.31       27.51     10.63 o 
   9   0   0        0.48       -5.83      9.39 o 
  -9   1   0        1.79        6.55     10.96 o 
  -8   1   0       80.17       95.01     14.42 o 
  -7   1   0       67.00       68.07     11.81 o 
  -6   1   0       14.03       24.76      8.11 o 
  -5   1   0      169.30      198.70      8.80 o 
  -4   1   0      934.95      937.56     14.90 o 
  -3   1   0       45.65       52.46      5.50 o 
  -2   1   0      227.52      212.09      4.43 o 
  -1   1   0     2863.83     3024.77     39.47 o 
   0   1   0      431.85      423.66      4.53 o 
   1   1   0      952.25      986.42     16.51 o 
   2   1   0       28.91       40.04      3.89 o 
   3   1   0     1813.98     1709.48     29.88 o 
   4   1   0     1159.78     1214.78     25.95 o 
   5   1   0        4.68        4.17      4.65 o 
   6   1   0      105.86       89.80     10.06 o 
   8   1   0        0.85        1.14      7.97 o 
   9   1   0       15.94       21.39     10.96 o 
  -9   2   0       29.22       38.28     13.23 o 
  -8   2   0       15.15        5.55      8.87 o 
  -7   2   0        0.30        2.56      6.88 o 
  -6   2   0       92.99       83.11     10.86 o 
  -5   2   0      330.71      327.45     15.84 o 
  -4   2   0      392.78      423.16      8.80 o 
  -3   2   0      629.88      650.72     15.87 o 
  -2   2   0      245.32      214.00      4.41 o 
  -1   2   0       72.82       78.44      4.60 o 
   0   2   0      347.53      405.82      5.74 o 
   1   2   0     1048.34     1061.91     13.62 o 
   2   2   0     5219.13     5224.26     70.49 o 
   3   2   0     1224.37     1180.72     25.38 o 
   4   2   0      295.72      301.69     13.57 o 
   5   2   0      594.71      641.61     21.63 o 
   6   2   0      422.95      443.90     19.83 o 
   7   2   0        4.14       -2.80      7.12 o 
   9   2   0       19.90       32.78     11.53 o 
  -8   3   0        0.08      -10.34      8.73 o 
  -7   3   0        1.13       -4.22      6.97 o 
  -6   3   0      212.04      204.21     15.46 o 
  -5   3   0      171.85      155.59     12.57 o 
  -4   3   0       53.54       60.91      8.06 o 
  -3   3   0      180.82      174.62      4.70 o 
  -2   3   0     3967.98     3950.12     37.43 o 
  -1   3   0     2535.67     2680.51     23.08 o 
   0   3   0     2696.17     2691.11     23.36 o 
   1   3   0     3792.45     3816.74     31.45 o 
   2   3   0     2035.63     2021.37     36.34 o 
   3   3   0      379.50      417.38     15.84 o 
   4   3   0     1167.53     1209.98     30.12 o 
   5   3   0     1114.33     1098.56     30.60 o 
   6   3   0      133.76      146.62     13.52 o 
   7   3   0        9.19       -2.13      8.06 o 
   8   3   0       73.76       91.60     14.42 o 
  -8   4   0        0.05        6.21      9.49 o 
  -7   4   0       66.49       99.14     13.28 o 
  -6   4   0       53.10       67.93     10.86 o 
  -5   4   0        0.06        0.76      5.69 o 
  -4   4   0      179.88      178.97     12.05 o 
  -3   4   0       42.32       46.01      4.99 o 
  -2   4   0      251.27      286.81      9.97 o 
  -1   4   0      167.80      171.61      5.22 o 
   0   4   0     3740.59     3852.38     32.92 o 
   1   4   0      407.91      410.30      8.09 o 
   2   4   0      115.76      117.18      5.94 o 
   3   4   0      279.41      256.15     14.04 o 
   4   4   0      260.23      235.42     14.33 o 
   5   4   0      108.22      104.88     11.76 o 
   6   4   0       15.20       14.70      8.40 o 
   7   4   0       64.02       54.27     12.24 o 
   8   4   0       47.24       62.71     14.47 o 
  -7   5   0       32.26       27.28      9.34 o 
  -6   5   0        9.87       17.79      8.30 o 
  -5   5   0       26.93       21.25      7.21 o 
  -4   5   0      504.06      514.48     15.07 o 
  -3   5   0       99.76       88.23      6.67 o 
  -2   5   0       11.12        7.61      3.19 o 
  -1   5   0     2023.36     2140.88     22.36 o 
   0   5   0     1640.41     1677.53     19.42 o 
   1   5   0      433.48      427.44      9.30 o 
   2   5   0      528.88      517.14     12.88 o 
   3   5   0     2687.76     2520.67     49.76 o 
   5   5   0       12.99        7.83      7.78 o 
   6   5   0       21.36       15.08      9.30 o 
   7   5   0      153.36      162.47     17.98 o 
   8   5   0       26.94       -3.70     11.86 o 
  -7   6   0        3.27       -0.76      7.78 o 
  -6   6   0        4.25        1.00      7.16 o 
  -5   6   0       45.26       48.01      8.63 o 
  -4   6   0      409.85      440.81     14.65 o 
  -3   6   0      237.16      234.63     12.69 o 
  -2   6   0       36.65       46.07      5.62 o 
  -1   6   0      456.60      449.24     13.38 o 
   0   6   0      361.07      370.94      9.29 o 
   1   6   0       31.43       35.12      4.29 o 
   2   6   0      477.64      485.82     13.88 o 
   3   6   0     2289.85     2302.00     50.42 o 
   4   6   0        2.20        1.71      7.54 o 
   5   6   0        8.93       16.32      9.01 o 
   6   6   0       85.64       92.21     15.37 o 
   7   6   0       78.71       66.84     16.13 o 
   8   6   0        1.98      -17.43     11.62 o 
  -7   7   0        0.91       -6.97      8.63 o 
  -6   7   0       32.33       42.69     12.29 o 
  -5   7   0       93.40      116.45     15.99 o 
  -4   7   0        0.83       -1.14      4.92 o 
  -3   7   0        7.87        5.33      4.72 o 
  -2   7   0      231.27      233.22     13.52 o 
  -1   7   0      283.21      274.37     13.38 o 
   0   7   0       52.65       48.91      5.67 o 
   1   7   0      531.21      532.62     12.44 o 
   2   7   0       24.23       28.42      6.85 o 
   3   7   0       61.71       59.15     11.95 o 
   4   7   0      330.23      325.12     20.87 o 
   5   7   0      238.13      213.89     19.26 o 
   6   7   0      260.49      314.78     23.91 o 
   7   7   0        1.40        2.04     13.14 o 
  -6   8   0       14.53        6.07     10.53 o 
  -5   8   0       15.38       19.54     10.06 o 
  -4   8   0        5.93       -4.60      7.16 o 
  -3   8   0       65.71       60.43     11.86 o 
  -2   8   0      260.36      270.87     12.05 o 
  -1   8   0       78.66       72.37      7.32 o 
   0   8   0      187.72      198.11      8.65 o 
   1   8   0      154.31      165.20     10.51 o 
   2   8   0      778.49      759.48     41.29 o 
   3   8   0        3.49       -7.54      8.54 o 
   4   8   0      580.68      585.45     29.27 o 
   5   8   0      407.97      421.32     26.61 o 
   6   8   0       30.55       16.37     12.48 o 
  -5   9   0        0.90       -2.18      9.77 o 
  -4   9   0        9.97       14.80     10.06 o 
  -3   9   0      100.56      115.13     15.84 o 
  -2   9   0        0.52       -1.90      7.78 o 
  -1   9   0       21.49       33.02     10.53 o 
   0   9   0      129.19      124.09     12.52 o 
   1   9   0      233.39      250.93     15.99 o 
   2   9   0        1.35        4.59      5.84 o 
   3   9   0      265.22      249.84     21.25 o 
   4   9   0      153.44      144.01     18.50 o 
   5   9   0       17.24       -1.14     13.00 o 
  -3  10   0       15.42       13.42     11.19 o 
   2  10   0       68.48       64.00     14.99 o 
   3  10   0      263.43      236.42     21.92 o 
   4  10   0       56.59       86.62     17.88 o 
  -3 -10   1        0.30       -6.88     11.62 o 
  -2 -10   1      105.42       71.20     15.94 o 
   2 -10   1       51.92       71.15     14.37 o 
   3 -10   1       11.70        9.68     11.05 o 
  -5  -9   1       66.07       74.76     17.46 o 
  -4  -9   1        7.03       26.04     12.76 o 
  -3  -9   1      349.04      321.71     23.10 o 
  -2  -9   1      536.97      548.31     28.32 o 
  -1  -9   1        9.12        6.59      9.30 o 
   0  -9   1      151.31      164.79     17.79 o 
   1  -9   1       63.35       67.55     13.04 o 
   2  -9   1      105.41      100.66     14.85 o 
   3  -9   1        3.13       -7.83      7.31 o 
   4  -9   1       35.21       18.74     11.10 o 
   5  -9   1        7.72       32.45     13.09 o 
  -6  -8   1      126.78      158.20     20.59 o 
  -5  -8   1       44.29       26.23     12.52 o 
  -4  -8   1      230.37      228.12     20.44 o 
  -3  -8   1      365.12      391.01     23.34 o 
  -2  -8   1      449.81      443.24     23.58 o 
  -1  -8   1      109.76      104.01      7.40 o 
   0  -8   1        9.19       12.05      4.34 o 
   1  -8   1      259.31      257.38     18.31 o 
   2  -8   1       47.64       46.53     10.44 o 
   3  -8   1       18.54       16.55      9.25 o 
   4  -8   1       73.03       78.70     13.71 o 
   5  -8   1        9.50       11.48      9.16 o 
   6  -8   1        0.01       15.94     11.57 o 
  -7  -7   1       58.20       65.98     17.17 o 
  -6  -7   1        1.47       -3.46     10.44 o 
  -5  -7   1       97.71       98.38     16.22 o 
  -4  -7   1       75.53       73.86     13.95 o 
  -3  -7   1        6.88        9.58      8.49 o 
  -2  -7   1      143.98      143.44     14.04 o 
  -1  -7   1     1600.44     1591.54     22.59 o 
   0  -7   1      526.06      528.87     12.23 o 
   1  -7   1        4.29        3.18      3.25 o 
   2  -7   1       43.40       56.25      6.37 o 
   3  -7   1       85.35       68.26     11.15 o 
   4  -7   1       33.36       28.98      9.82 o 
   5  -7   1        6.47       14.94      8.82 o 
   6  -7   1       48.94       63.14     13.95 o 
   7  -7   1        8.10       18.59     11.38 o 
  -7  -6   1       33.16       41.32     14.70 o 
  -6  -6   1       24.48       25.19     11.38 o 
  -5  -6   1      470.39      490.58     25.71 o 
  -4  -6   1      110.10      117.64     14.61 o 
  -3  -6   1        4.92       -1.61      7.35 o 
  -2  -6   1     4336.34     4336.31     75.61 o 
  -1  -6   1     2226.40     2214.68     25.79 o 
   0  -6   1      952.42      961.88     15.32 o 
   1  -6   1       21.49       14.92      4.81 o 
   2  -6   1      753.61      776.37     16.77 o 
   3  -6   1      704.66      699.22     16.78 o 
   4  -6   1       10.69       11.95      4.95 o 
   5  -6   1        0.49       -1.80      6.97 o 
   6  -6   1       47.16       34.15     10.72 o 
   7  -6   1       13.55       17.31     10.63 o 
  -8  -5   1       38.86       37.52     14.85 o 
  -7  -5   1        0.77       -9.87      9.68 o 
  -6  -5   1       96.40       86.38     14.23 o 
  -5  -5   1      318.23      350.88     20.54 o 
  -4  -5   1       46.49       51.33     10.15 o 
  -3  -5   1       37.41       38.42      8.73 o 
  -2  -5   1      422.70      426.49     18.88 o 
  -1  -5   1      286.32      299.88      7.98 o 
   0  -5   1      489.30      494.61      9.85 o 
   1  -5   1       31.88       29.09      3.27 o 
   2  -5   1     1878.47     1861.55     20.69 o 
   3  -5   1      353.55      366.88     29.32 o 
   4  -5   1      109.61      107.21      7.74 o 
   5  -5   1       21.44       23.09      5.37 o 
   6  -5   1       28.97       24.14      9.06 o 
   7  -5   1        1.27        3.51      7.92 o 
   8  -5   1        1.30        7.49      9.34 o 
  -8  -4   1        0.02       -5.55     10.34 o 
  -7  -4   1       86.80       96.01     14.85 o 
  -6  -4   1      328.31      334.70     20.73 o 
  -5  -4   1       80.75       86.00     11.81 o 
  -4  -4   1        2.52        0.47      5.98 o 
  -2  -4   1     2332.70     2353.65     44.54 o 
  -1  -4   1      113.55      118.95      4.96 o 
   0  -4   1     1763.80     1799.99     19.12 o 
   1  -4   1     1578.97     1542.03     16.81 o 
   2  -4   1      897.70      862.75     13.98 o 
   3  -4   1      190.38      193.97      5.74 o 
   4  -4   1      634.25      645.94     15.58 o 
   5  -4   1      158.32      176.32     12.57 o 
   6  -4   1        0.38       -4.79      5.60 o 
   7  -4   1       14.48        0.62      7.12 o 
  -7  -3   1      174.08      163.18     16.18 o 
  -6  -3   1      487.55      535.12     23.24 o 
  -5  -3   1        2.82       -0.66      6.45 o 
  -4  -3   1      763.35      709.92     22.58 o 
  -3  -3   1     1365.83     1287.92     29.69 o 
  -2  -3   1     1968.17     2002.06     37.38 o 
  -1  -3   1      506.58      510.63      8.49 o 
   0  -3   1     5975.46     6041.89     54.06 o 
   1  -3   1     1995.28     2057.50     19.09 o 
   2  -3   1        0.30       -2.19      1.46 o 
   3  -3   1       37.23       41.54      6.07 o 
   4  -3   1      199.11      179.40     11.24 o 
   5  -3   1      269.30      297.94     15.08 o 
   6  -3   1       19.76       22.58      7.73 o 
   7  -3   1       57.59       66.79     11.95 o 
   8  -3   1       26.50       26.85     10.58 o 
  -9  -2   1        5.31      -12.59      8.40 o 
  -8  -2   1       61.90       67.98     13.28 o 
  -7  -2   1      105.25       97.34     12.48 o 
  -6  -2   1       17.85       22.29      7.92 o 
  -5  -2   1       67.70       58.73      8.54 o 
  -4  -2   1      222.84      259.14     12.71 o 
  -3  -2   1       80.35       84.81      7.31 o 
  -2  -2   1     1775.64     1850.93     32.59 o 
  -1  -2   1      502.07      476.87     13.52 o 
   0  -2   1       35.46       27.44      1.90 o 
   1  -2   1       97.03       91.14      3.12 o 
   2  -2   1       88.09       84.40      3.68 o 
   3  -2   1     1893.46     1898.27     21.18 o 
   4  -2   1      213.59      194.79     10.65 o 
   5  -2   1        0.13        3.37      4.55 o 
   6  -2   1       57.89       50.14      9.20 o 
   7  -2   1       70.73       85.19     12.10 o 
   8  -2   1        1.67        0.33      7.73 o 
   9  -2   1        4.15       -5.88      8.49 o 
  -9  -1   1       25.69       18.74     11.72 o 
  -8  -1   1       60.59       68.31     13.14 o 
  -7  -1   1       38.55       39.94      9.91 o 
  -6  -1   1       47.08       60.29      8.92 o 
  -5  -1   1      550.51      568.61     18.88 o 
  -4  -1   1     2105.95     2074.31     37.47 o 
  -3  -1   1      376.44      408.56     13.09 o 
  -2  -1   1     6263.88     6234.06     79.88 o 
  -1  -1   1     1542.73     1628.13     25.76 o 
   0  -1   1      203.06      189.67      4.35 o 
   1  -1   1      687.43      816.96      7.99 o 
   2  -1   1    57692.48    46976.14    450.11 o 
   3  -1   1     3115.57     3043.38     30.50 o 
   4  -1   1      236.38      242.22      7.00 o 
   5  -1   1      251.34      263.56      8.71 o 
   6  -1   1      410.86      416.06     19.59 o 
   7  -1   1       70.59       94.44     12.29 o 
   8  -1   1        9.29       12.05      8.16 o 
   9  -1   1        5.35        6.88     10.15 o 
  -9   0   1       14.26       17.08     10.86 o 
  -8   0   1        8.00       13.00      9.16 o 
  -7   0   1        0.63        9.82      8.11 o 
  -6   0   1      482.81      504.81     22.48 o 
  -5   0   1      376.22      388.77     16.06 o 
  -4   0   1      488.79      521.00     11.49 o 
  -3   0   1       42.30       49.57      4.70 o 
  -2   0   1     5435.50     5096.89     64.13 o 
  -1   0   1     1670.05     1833.23     20.02 o 
   1   0   1     2586.81     2510.90     32.59 o 
   2   0   1       77.65       90.74      4.79 o 
   3   0   1     1004.86      959.76     18.12 o 
   4   0   1      173.59      157.15      8.11 o 
   5   0   1      689.77      737.81     20.16 o 
   6   0   1      505.34      525.49     18.55 o 
   7   0   1        3.83        6.93      7.12 o 
   8   0   1       29.41       28.51     10.48 o 
   9   0   1        5.61      -12.81      8.54 o 
  -9   1   1       12.65       29.03     13.09 o 
  -8   1   1        1.94       -5.69      9.01 o 
  -7   1   1      183.13      187.09     16.89 o 
  -6   1   1      166.06      186.47     14.99 o 
  -5   1   1       21.14       21.19      3.73 o 
  -4   1   1      176.41      167.62      6.36 o 
  -3   1   1      730.34      758.45     11.52 o 
  -2   1   1     1665.07     1595.77     17.13 o 
  -1   1   1       53.94       77.41      4.84 o 
   0   1   1     1113.49     1127.72     11.62 o 
   1   1   1      840.95      758.78      9.42 o 
   2   1   1      457.93      465.67     11.24 o 
   3   1   1      652.38      613.39     15.80 o 
   4   1   1     1472.37     1489.43     29.84 o 
   5   1   1      402.66      384.56     15.42 o 
   6   1   1        0.21       -5.36      4.60 o 
   7   1   1       69.97       71.30      9.91 o 
   8   1   1      125.16      106.92     14.28 o 
   9   1   1        3.60        3.08      8.40 o 
  -9   2   1        0.52        1.19     11.57 o 
  -8   2   1        7.11        9.25     10.29 o 
  -7   2   1       91.17       94.68     13.90 o 
  -6   2   1      103.14      133.06     13.19 o 
  -5   2   1       56.50       62.14      9.11 o 
  -4   2   1     1302.41     1286.83     16.89 o 
  -3   2   1     1624.52     1730.54     34.06 o 
  -2   2   1      132.62      138.13      7.92 o 
  -1   2   1      152.43      147.57      7.26 o 
   0   2   1     9516.67     9499.70     80.84 o 
   1   2   1     7553.91     7959.79     68.60 o 
   2   2   1      982.99     1034.57     21.25 o 
   3   2   1     3271.84     3204.74     50.00 o 
   4   2   1     1437.63     1463.34     31.40 o 
   5   2   1      243.72      254.49     13.42 o 
   6   2   1      402.02      403.44     18.64 o 
   7   2   1      252.05      241.16     16.51 o 
   9   2   1        0.81        3.98      8.54 o 
  -8   3   1       10.15        6.12      9.63 o 
  -7   3   1        0.71      -10.01      7.68 o 
  -6   3   1       10.12       11.53      7.78 o 
  -5   3   1      155.93      157.44     13.38 o 
  -4   3   1      453.62      463.44     18.26 o 
  -3   3   1      249.99      220.57     11.48 o 
  -2   3   1      299.72      293.58     12.10 o 
  -1   3   1      129.11      119.31      3.68 o 
   0   3   1      650.97      728.59      9.21 o 
   1   3   1       10.09        8.44      1.84 o 
   2   3   1     1473.87     1468.07     28.01 o 
   3   3   1      366.53      360.08     14.09 o 
   4   3   1      183.49      149.28     10.44 o 
   5   3   1       55.49       54.50      8.73 o 
   6   3   1       89.41       82.49     10.82 o 
   7   3   1       64.06       70.82     12.05 o 
   8   3   1       26.25       18.31     10.53 o 
  -8   4   1       63.34       65.84     14.09 o 
  -7   4   1        8.25        9.58      8.44 o 
  -6   4   1       90.23       78.65     11.62 o 
  -5   4   1      324.36      293.82     16.46 o 
  -4   4   1       65.34       52.75      8.30 o 
  -3   4   1        6.12        9.06      4.98 o 
  -2   4   1     1617.83     1586.92     24.05 o 
  -1   4   1     1156.97     1098.73     13.25 o 
   0   4   1       50.26       61.72      3.33 o 
   1   4   1     3111.02     3290.69     29.25 o 
   2   4   1     1751.95     1766.29     23.98 o 
   3   4   1      515.65      528.05     18.64 o 
   4   4   1       38.41       46.87      8.06 o 
   5   4   1      939.67      962.61     29.79 o 
   6   4   1     1965.97     2015.91     48.38 o 
   7   4   1       65.82      101.75     14.33 o 
   8   4   1        0.43      -13.23      8.82 o 
  -8   5   1        1.50       -3.32      9.34 o 
  -7   5   1        0.65       -0.24      7.87 o 
  -6   5   1       47.35       41.27     10.15 o 
  -5   5   1      103.57       94.78     11.91 o 
  -4   5   1       11.95       18.17      7.31 o 
  -3   5   1      186.96      179.92     11.74 o 
  -2   5   1     1731.00     1860.03     27.39 o 
  -1   5   1     1819.81     1803.89     24.29 o 
   0   5   1      175.56      223.20      6.50 o 
   1   5   1      953.10      940.21     17.08 o 
   2   5   1     1464.78     1430.95     22.61 o 
   3   5   1      155.16      160.81     12.62 o 
   4   5   1      245.99      249.65     16.32 o 
   5   5   1     1247.00     1259.93     36.67 o 
   6   5   1       18.99       33.06     10.44 o 
   7   5   1       33.26       22.48     10.86 o 
   8   5   1       25.42       15.32     11.05 o 
  -7   6   1       11.67       25.38     10.10 o 
  -6   6   1       24.37       18.33      6.59 o 
  -5   6   1        5.79       11.20      8.87 o 
  -4   6   1      153.54      170.67     10.23 o 
  -3   6   1      690.76      660.38     30.52 o 
  -2   6   1        3.22       -1.45      3.75 o 
  -1   6   1       13.15       15.91      5.92 o 
   0   6   1      226.76      228.59      7.48 o 
   1   6   1      769.77      769.40     13.44 o 
   2   6   1        6.70        8.15      3.86 o 
   3   6   1      244.11      236.98     13.76 o 
   4   6   1       37.84       49.24     10.48 o 
   5   6   1       11.39       17.88      9.39 o 
   6   6   1      144.73      131.54     16.08 o 
   7   6   1       68.23       55.21     13.47 o 
   8   6   1      103.46      119.58     18.97 o 
  -7   7   1        4.96        6.88      9.39 o 
  -6   7   1       25.01       19.54     10.10 o 
  -5   7   1       10.88       15.58      6.49 o 
  -4   7   1      116.03      130.49     24.03 o 
  -3   7   1      235.38      252.96     22.75 o 
  -2   7   1       19.77       17.32      4.94 o 
  -1   7   1      270.68      284.84     14.02 o 
   0   7   1     1050.40     1117.21     17.45 o 
   1   7   1      324.97      313.72      9.79 o 
   2   7   1      130.75      114.08      8.11 o 
   3   7   1       56.76       63.85      7.27 o 
   4   7   1     1359.27     1374.77     40.32 o 
   5   7   1        4.98      -10.20      8.44 o 
   6   7   1      276.44      277.40     21.73 o 
  -6   8   1        3.17       13.99     11.01 o 
  -5   8   1       11.13       23.91     10.10 o 
  -4   8   1       19.97        5.39      6.00 o 
  -3   8   1       12.43       11.68      5.70 o 
  -2   8   1        5.68        7.15      5.03 o 
  -1   8   1      371.00      371.63     13.62 o 
   0   8   1       99.82      101.74     12.12 o 
   1   8   1        0.46        4.40      4.82 o 
   2   8   1      179.52      193.70     39.35 o 
   3   8   1      543.45      506.61     24.55 o 
   4   8   1       32.92       22.72     10.58 o 
   5   8   1       84.09      106.45     17.03 o 
   6   8   1       75.56       78.65     16.74 o 
  -5   9   1       32.67       10.39     11.10 o 
  -4   9   1       16.21       18.88     10.39 o 
  -3   9   1       24.32       22.39      9.91 o 
  -2   9   1      162.25      172.93     11.33 o 
  -1   9   1      113.28      116.64     12.90 o 
   0   9   1        0.70        7.16      7.12 o 
   1   9   1      216.32      202.85     14.63 o 
   2   9   1      293.12      306.42     14.18 o 
   3   9   1        6.07        5.46     10.67 o 
   4   9   1       33.94       25.76     12.95 o 
   5   9   1      167.07      154.92     20.59 o 
   0  10   1        3.99        8.63      8.11 o 
   1  10   1      265.26      301.07     20.16 o 
   2  10   1      244.91      215.45     21.54 o 
   3  10   1      102.81       90.65     16.46 o 
   4  10   1       32.00       46.68     14.37 o 
  -3 -10   2      106.31      124.33     19.07 o 
  -2 -10   2        4.50        2.85     11.43 o 
  -1 -10   2      109.67      143.54     18.26 o 
   0 -10   2      250.18      253.92     24.00 o 
   1 -10   2        4.96       -7.83      9.30 o 
   2 -10   2       10.40       -8.87      9.58 o 
   3 -10   2        5.09       10.01     11.53 o 
  -4  -9   2      225.01      223.66     22.25 o 
  -3  -9   2       96.30      100.71     16.79 o 
  -2  -9   2       58.53       87.14     15.51 o 
  -1  -9   2      183.55      189.38     13.58 o 
   0  -9   2      282.85      276.26     21.87 o 
   1  -9   2      112.68      119.77     16.13 o 
   2  -9   2        4.53       -0.33      8.40 o 
   3  -9   2       55.19       50.09     12.38 o 
   4  -9   2        5.67       10.39     10.06 o 
   5  -9   2        0.08      -13.16      8.78 o 
  -6  -8   2       22.93        9.16     13.52 o 
  -5  -8   2      127.87      135.90     19.16 o 
  -4  -8   2       39.07       13.99     11.10 o 
  -3  -8   2       30.99       15.04     10.82 o 
  -2  -8   2       21.59       25.00     10.58 o 
  -1  -8   2       13.88       17.18      7.10 o 
   0  -8   2      205.74      204.82     12.13 o 
   1  -8   2      390.79      386.12     22.58 o 
   2  -8   2      205.30      232.81     17.88 o 
   3  -8   2       25.49       10.25      8.59 o 
   4  -8   2        0.43       -0.33      7.83 o 
   5  -8   2       12.37        5.83     10.15 o 
   6  -8   2        3.34        0.09      9.72 o 
  -6  -7   2      259.91      280.87     23.62 o 
  -5  -7   2      133.11      124.04     17.46 o 
  -4  -7   2        2.12        6.88      8.97 o 
  -3  -7   2      474.16      406.14     23.01 o 
  -2  -7   2      238.95      286.08     18.97 o 
  -1  -7   2       40.79       51.09      9.53 o 
   0  -7   2     2316.86     2307.06     39.01 o 
   1  -7   2      761.11      723.89     27.58 o 
   2  -7   2      445.90      479.29     23.15 o 
   3  -7   2       14.84       16.08      8.30 o 
   4  -7   2      110.12      124.14     14.99 o 
   5  -7   2      141.18      146.43     16.98 o 
   6  -7   2        5.13       14.70     10.15 o 
   7  -7   2        1.68       -1.76     10.01 o 
  -7  -6   2       53.36       31.73     14.04 o 
  -6  -6   2      160.05      147.19     18.03 o 
  -5  -6   2       77.69      106.87     15.08 o 
  -4  -6   2       62.36       62.57     12.29 o 
  -3  -6   2      495.46      483.65     23.29 o 
  -2  -6   2      358.31      383.56     20.73 o 
  -1  -6   2       87.36       78.21      5.45 o 
   0  -6   2      252.36      247.16      8.67 o 
   1  -6   2      320.11      333.50      8.87 o 
   2  -6   2      245.54      246.01      7.72 o 
   3  -6   2        1.59        3.42      6.02 o 
   4  -6   2      334.10      349.93     20.78 o 
   5  -6   2      142.00      144.87     15.94 o 
   6  -6   2       61.11       33.92     11.72 o 
   7  -6   2        3.21        4.27      9.82 o 
  -8  -5   2       52.45       44.35     15.37 o 
  -7  -5   2      126.27      158.96     19.07 o 
  -6  -5   2       34.77       36.81     12.67 o 
  -5  -5   2       90.49      104.60     14.42 o 
  -4  -5   2      865.86      897.43     31.40 o 
  -3  -5   2      131.45      109.29     12.38 o 
  -2  -5   2      269.27      264.45     16.51 o 
  -1  -5   2      522.99      534.83     10.88 o 
   0  -5   2     1415.50     1408.34     17.79 o 
   1  -5   2       68.75       71.91      5.04 o 
   2  -5   2      375.90      392.81     17.51 o 
   3  -5   2      393.71      396.90     11.77 o 
   4  -5   2      187.84      183.98      9.26 o 
   5  -5   2       10.68       18.12      7.78 o 
   6  -5   2       45.21       47.63     11.29 o 
   7  -5   2       19.45       22.06      9.91 o 
   8  -5   2        2.01        8.63      9.96 o 
  -8  -4   2       16.84       42.22     14.47 o 
  -7  -4   2      166.45      205.16     19.31 o 
  -6  -4   2        1.16        0.90      8.68 o 
  -5  -4   2      555.68      538.20     24.29 o 
  -4  -4   2     1812.28     1967.62     45.73 o 
  -3  -4   2      219.11      222.66     14.70 o 
  -2  -4   2      945.43      955.26     26.94 o 
  -1  -4   2     1447.87     1459.99     23.52 o 
   0  -4   2     1586.53     1597.15     25.29 o 
   1  -4   2        3.93        6.85      2.07 o 
   2  -4   2     1182.04     1118.74     14.10 o 
   3  -4   2     1154.71     1156.67     14.88 o 
   4  -4   2        4.36        3.05      3.46 o 
   5  -4   2       11.01        6.55      6.24 o 
   6  -4   2       29.77       32.02      9.11 o 
   7  -4   2       33.18       44.97     11.15 o 
   8  -4   2        0.40        3.32      8.49 o 
  -7  -3   2        1.27       -6.50      8.78 o 
  -6  -3   2      183.36      177.08     15.65 o 
  -5  -3   2      287.47      281.20     17.50 o 
  -4  -3   2      273.12      272.28     16.13 o 
  -3  -3   2       80.23       92.02      9.44 o 
  -2  -3   2      181.21      282.05     13.47 o 
  -1  -3   2      585.63      559.33     12.60 o 
   0  -3   2      973.59     1009.65     11.93 o 
   1  -3   2       73.37       67.70      3.90 o 
   2  -3   2       12.39        9.43      1.97 o 
   3  -3   2      291.88      296.46      6.61 o 
   4  -3   2       25.80       31.67      3.37 o 
   5  -3   2      371.35      387.83     16.37 o 
   6  -3   2      132.78      133.10     12.24 o 
   7  -3   2        0.50       -3.18      6.45 o 
  -8  -2   2        6.63       10.53      9.53 o 
  -7  -2   2      166.33      170.53     15.61 o 
  -6  -2   2      309.81      345.85     18.74 o 
  -5  -2   2      353.29      341.39     17.27 o 
  -4  -2   2       37.69       40.75      7.59 o 
  -3  -2   2      816.77      754.89     21.68 o 
  -2  -2   2     4960.65     4838.37     69.83 o 
  -1  -2   2       75.65       51.51      5.74 o 
   0  -2   2     4416.74     4438.47     76.94 o 
   1  -2   2     2452.26     2442.92     20.50 o 
   2  -2   2       47.91       49.13      2.53 o 
   3  -2   2      304.32      336.55      7.19 o 
   4  -2   2     8079.76     7928.99     72.41 o 
   5  -2   2      803.66      780.93     22.53 o 
   6  -2   2      199.52      164.22     12.48 o 
   7  -2   2       10.24       18.40      7.83 o 
   8  -2   2       51.59       65.65     11.86 o 
  -9  -1   2        6.32        9.58     11.29 o 
  -8  -1   2        0.24       -0.52      8.44 o 
  -7  -1   2       64.90       62.47     12.48 o 
  -6  -1   2      286.67      290.86     12.25 o 
  -5  -1   2      100.21      107.68      9.96 o 
  -4  -1   2     2191.19     2284.35     41.55 o 
  -3  -1   2     1433.31     1505.36     29.79 o 
  -2  -1   2     2014.45     2177.95     35.77 o 
  -1  -1   2     2371.30     2391.51     36.00 o 
   0  -1   2     5560.92     5211.76     48.14 o 
   1  -1   2     4661.54     4683.49     43.71 o 
   2  -1   2      244.91      253.02      4.76 o 
   3  -1   2      924.07      934.54     13.23 o 
   4  -1   2      111.45      108.57      5.32 o 
   5  -1   2      317.19      294.88      8.92 o 
   6  -1   2       64.22       70.25      9.49 o 
   7  -1   2       59.52       57.87     10.48 o 
   8  -1   2      102.31      103.31     13.76 o 
   9  -1   2        6.05       -7.07      8.35 o 
  -9   0   2        7.38       -9.53      9.91 o 
  -8   0   2       15.50       17.60     10.39 o 
  -7   0   2       82.11       86.90     13.99 o 
  -6   0   2        1.40        4.98      6.64 o 
  -5   0   2      476.99      490.62     13.19 o 
  -4   0   2      507.42      514.78     12.12 o 
  -3   0   2      659.46      615.23     11.89 o 
  -2   0   2       91.67       98.07      4.54 o 
  -1   0   2     1430.16     1499.42     16.84 o 
   0   0   2     1764.17     1691.96     16.94 o 
   1   0   2       11.15        9.82      1.24 o 
   2   0   2     6829.63     6886.49     85.15 o 
   3   0   2      410.80      341.68     10.82 o 
   4   0   2        5.86        4.13      3.13 o 
   5   0   2       70.05       83.91      7.35 o 
   6   0   2      281.91      302.83     14.37 o 
   7   0   2       59.12       58.06     10.72 o 
   8   0   2        6.13       14.18      8.25 o 
   9   0   2        1.47        3.37      9.06 o 
  -9   1   2        0.72       -2.09     11.81 o 
  -8   1   2      109.79      111.90     16.74 o 
  -7   1   2       33.78       39.85     11.10 o 
  -6   1   2       63.41       58.35     10.86 o 
  -5   1   2      491.15      540.29     21.96 o 
  -4   1   2      892.31      853.69     14.81 o 
  -3   1   2     1358.06     1354.93     17.75 o 
  -2   1   2     2966.20     2941.51     29.13 o 
  -1   1   2     9675.07     9854.72    127.32 o 
   0   1   2      131.84      148.79      5.67 o 
   1   1   2      971.63     1048.19     12.44 o 
   3   1   2     3282.65     3321.53     48.57 o 
   4   1   2       15.67       16.84      4.41 o 
   5   1   2      563.48      558.22     18.45 o 
   6   1   2      450.98      512.40     19.26 o 
   7   1   2      110.33      119.58     11.53 o 
   9   1   2       31.62       27.56     10.53 o 
  -8   2   2        6.27        9.16     11.05 o 
  -7   2   2        0.03       -3.04      7.16 o 
  -6   2   2       88.14      103.03     13.23 o 
  -5   2   2       69.01       88.32     10.91 o 
  -4   2   2      126.11      113.70     10.34 o 
  -3   2   2      180.64      193.80      4.80 o 
  -2   2   2      907.42      900.47     21.44 o 
  -1   2   2     2578.56     2461.71     24.74 o 
   0   2   2        8.06       19.79      2.89 o 
   1   2   2      315.48      306.49      6.65 o 
   2   2   2       22.87       18.74      3.25 o 
   3   2   2        3.56        9.16      3.56 o 
   4   2   2      191.70      195.86     11.15 o 
   5   2   2       65.02       51.18      7.49 o 
   6   2   2      227.29      239.69     14.33 o 
   7   2   2        0.61        1.57      6.31 o 
   8   2   2        4.68        7.83      8.06 o 
  -8   3   2        3.18        2.70     10.01 o 
  -7   3   2       83.88       81.35     14.28 o 
  -6   3   2      435.63      448.45     23.15 o 
  -5   3   2      150.44      174.66     14.89 o 
  -4   3   2      388.19      435.74     18.50 o 
  -3   3   2     1945.93     1793.25     36.76 o 
  -2   3   2      183.44      181.25     10.63 o 
  -1   3   2      269.37      237.37      5.51 o 
   0   3   2     1591.92     1698.14     17.14 o 
   1   3   2     2065.15     2032.72     18.60 o 
   2   3   2     1035.97      975.23     22.15 o 
   3   3   2     1014.72     1083.52     25.66 o 
   4   3   2     1182.07     1114.78     28.03 o 
   5   3   2      339.75      368.19     17.46 o 
   6   3   2        1.66       -4.41      5.83 o 
   7   3   2      112.01      140.65     13.85 o 
   8   3   2      422.16      427.77     23.77 o 
  -8   4   2        6.10        1.71     10.20 o 
  -7   4   2      130.47      136.80     16.18 o 
  -6   4   2       24.40       21.92      8.73 o 
  -5   4   2       56.72       61.67     10.29 o 
  -4   4   2      186.31      169.63     12.95 o 
  -3   4   2     1082.75     1027.31     28.08 o 
  -2   4   2      731.96      733.97     21.73 o 
  -1   4   2      645.78      636.26     11.49 o 
   0   4   2     4668.56     5021.30     39.92 o 
   1   4   2     4122.77     4103.72     34.32 o 
   2   4   2     1377.62     1502.56     23.46 o 
   3   4   2      333.63      331.31     10.15 o 
   4   4   2     1678.10     1637.61     37.28 o 
   5   4   2      374.49      353.96     18.03 o 
   6   4   2       57.49       54.46     10.48 o 
   7   4   2      366.50      399.22     22.53 o 
   8   4   2        7.50       -6.40      8.97 o 
   9   4   2       18.16        2.13     10.82 o 
  -8   5   2        0.89       -5.31     10.10 o 
  -7   5   2        1.78       -6.02      7.59 o 
  -6   5   2        7.53       -1.19      7.35 o 
  -5   5   2       62.43       83.77     11.95 o 
  -4   5   2      142.65      119.11     12.38 o 
  -3   5   2      137.09      141.07     11.81 o 
  -2   5   2      148.47      146.46      8.97 o 
  -1   5   2     2285.53     2334.15     23.51 o 
   0   5   2       49.85       46.62      4.15 o 
   1   5   2      331.25      370.10      8.18 o 
   2   5   2      140.49      149.71     12.40 o 
   3   5   2      583.43      568.31     14.21 o 
   4   5   2       87.48       70.49      9.82 o 
   5   5   2        0.21        6.36      7.02 o 
   6   5   2       88.66       76.94     12.29 o 
   7   5   2        2.43        4.70      8.54 o 
   8   5   2       33.00       36.10     12.86 o 
  -7   6   2       13.44       14.28     10.53 o 
  -6   6   2       49.08       29.79     10.29 o 
  -5   6   2      159.08      154.26     15.18 o 
  -4   6   2      182.42      179.06     23.72 o 
  -3   6   2       27.59       18.28      5.34 o 
  -2   6   2      385.78      405.78     12.77 o 
  -1   6   2      858.25      803.34     17.74 o 
   0   6   2      485.83      482.41     10.23 o 
   1   6   2      289.98      282.28      8.04 o 
   2   6   2     2032.40     2131.08     31.04 o 
   3   6   2      672.59      632.28     17.91 o 
   4   6   2       47.89       38.52     10.01 o 
   5   6   2        4.64        5.31      7.97 o 
   6   6   2      849.11      860.95     33.25 o 
   7   6   2       15.05        3.84      9.34 o 
   8   6   2       45.84       45.40     13.95 o 
  -6   7   2        8.04       11.35      6.51 o 
  -5   7   2       66.61       70.45      9.61 o 
  -4   7   2        1.58        0.27      4.84 o 
  -3   7   2       44.85       54.55      7.45 o 
  -2   7   2      203.98      219.09     10.57 o 
  -1   7   2      180.09      191.32     14.42 o 
   0   7   2       11.45        9.89      3.42 o 
   1   7   2      487.46      468.06     14.44 o 
   2   7   2      480.94      472.49     14.75 o 
   3   7   2      106.61      102.83      8.48 o 
   4   7   2      117.64      119.92     14.47 o 
   5   7   2      647.27      664.90     29.17 o 
   6   7   2       81.54       73.05     14.52 o 
   7   7   2        5.44       -6.12     10.39 o 
  -6   8   2        4.89        2.47      9.53 o 
  -5   8   2        3.75        3.78      6.39 o 
  -4   8   2       38.90       40.47      7.98 o 
  -3   8   2      197.93      225.05     12.42 o 
  -2   8   2      150.92      154.71     10.03 o 
  -1   8   2       63.74       70.16      7.56 o 
   0   8   2      427.53      431.38     20.21 o 
   1   8   2      327.43      336.83     21.04 o 
   2   8   2       52.63       59.29      7.64 o 
   3   8   2      161.92      150.77     10.41 o 
   4   8   2      209.15      191.50     17.50 o 
   5   8   2       61.18       57.16     13.19 o 
   6   8   2        0.39      -14.47     10.06 o 
  -5   9   2        1.11       -2.94      9.11 o 
  -4   9   2       40.57       46.68     12.67 o 
  -3   9   2      194.20      198.28     16.93 o 
  -2   9   2        9.04       20.73      8.63 o 
  -1   9   2       21.35       22.82      8.92 o 
   0   9   2      350.21      379.06     20.16 o 
   1   9   2      232.42      241.64     16.84 o 
   2   9   2        0.44       -0.42      5.31 o 
   3   9   2      330.99      357.09     43.88 o 
   4   9   2      381.50      390.25     25.66 o 
   5   9   2      223.50      251.60     22.63 o 
   6   9   2        3.78      -14.66     12.24 o 
  -1  10   2       81.35       74.57     12.76 o 
   0  10   2       88.97      101.18     13.71 o 
   1  10   2        0.40        4.65      8.44 o 
   2  10   2      108.72      109.09     10.57 o 
   3  10   2      210.10      244.02     14.68 o 
   4  10   2        9.68        7.54     12.48 o 
   1  11   2       37.28       51.42     12.95 o 
   2  11   2      102.03       81.30     14.75 o 
  -2 -10   3      185.69      206.58     22.10 o 
  -1 -10   3       74.96       69.40     14.99 o 
   0 -10   3        1.82       11.91     12.62 o 
   1 -10   3       30.37       23.53     12.95 o 
   2 -10   3       63.74       95.91     17.65 o 
  -4  -9   3       85.58      119.77     19.02 o 
  -3  -9   3       95.49       50.00     15.23 o 
  -2  -9   3       81.50       73.71     15.56 o 
  -1  -9   3        2.86        5.25      7.52 o 
   0  -9   3        1.38        6.21     10.91 o 
   1  -9   3       12.19        8.49      9.44 o 
   2  -9   3       80.71       90.03     15.23 o 
   3  -9   3       47.96       43.64     13.52 o 
   4  -9   3       30.13       30.41     12.29 o 
  -5  -8   3       24.45        4.74     11.76 o 
  -4  -8   3      355.60      346.90     25.66 o 
  -3  -8   3      174.99      212.27     20.25 o 
  -2  -8   3       52.73       47.58     12.57 o 
  -1  -8   3      130.02      141.34     11.83 o 
   0  -8   3      140.89      131.74     10.82 o 
   1  -8   3       48.73       44.11     11.86 o 
   2  -8   3      642.16      586.30     27.84 o 
   3  -8   3      153.32      125.47     15.75 o 
   4  -8   3      103.72       86.85     15.08 o 
   5  -8   3        9.32       -8.44      7.97 o 
   6  -8   3        3.62      -13.95      9.30 o 
  -6  -7   3        6.73        7.16     11.91 o 
  -5  -7   3       77.91       86.47     16.08 o 
  -4  -7   3      354.66      357.47     23.53 o 
  -3  -7   3      326.66      347.75     22.91 o 
  -2  -7   3       17.43       13.38      9.34 o 
  -1  -7   3      363.55      370.08     15.19 o 
   0  -7   3      294.73      336.08     24.64 o 
   1  -7   3      292.36      302.54     12.97 o 
   2  -7   3       12.80       -0.38      7.35 o 
   3  -7   3      149.81      118.87     14.42 o 
   4  -7   3       75.95       85.57     13.38 o 
   5  -7   3        1.44        1.80      8.02 o 
   6  -7   3       32.56       18.17     10.20 o 
   7  -7   3       19.30       13.95     10.67 o 
  -7  -6   3        2.05      -13.00     10.34 o 
  -6  -6   3       73.60       60.58     15.04 o 
  -5  -6   3      226.74      219.72     19.50 o 
  -4  -6   3      203.92      194.82     18.17 o 
  -3  -6   3        0.16       -4.60      7.31 o 
  -2  -6   3     1054.40     1081.81     34.53 o 
  -1  -6   3      177.01      187.93     10.95 o 
   0  -6   3      645.63      646.56     12.66 o 
   1  -6   3       44.40       48.69      6.40 o 
   2  -6   3      257.26      256.84     15.80 o 
   3  -6   3       90.77       96.53     12.24 o 
   4  -6   3        5.18        5.31      6.74 o 
   5  -6   3       36.27       38.99     10.44 o 
   6  -6   3       34.38       29.08     11.01 o 
   7  -6   3        1.12        5.64      8.68 o 
  -7  -5   3       31.35       24.00     13.47 o 
  -6  -5   3      126.91      163.18     18.03 o 
  -5  -5   3      569.38      580.71     26.99 o 
  -4  -5   3       43.18       48.72     11.19 o 
  -3  -5   3      625.60      670.55     26.37 o 
  -2  -5   3     2295.57     2387.52     50.71 o 
  -1  -5   3      936.82      952.82     20.78 o 
   0  -5   3      328.66      324.01      8.23 o 
   1  -5   3     1029.94     1021.74     14.31 o 
   2  -5   3      574.76      569.78     10.50 o 
   3  -5   3        7.32        2.72      3.59 o 
   4  -5   3       61.21       62.61     10.82 o 
   5  -5   3      192.07      245.48     17.79 o 
   6  -5   3        3.28        0.14      7.49 o 
   7  -5   3        0.01        9.30      8.82 o 
   8  -5   3        1.77        4.32      9.96 o 
  -7  -4   3       11.50       14.70     10.48 o 
  -6  -4   3      221.39      184.67     17.55 o 
  -5  -4   3       41.31       23.48      9.34 o 
  -4  -4   3      268.37      267.16     17.41 o 
  -3  -4   3      448.92      488.59     21.68 o 
  -2  -4   3      456.56      414.92     18.50 o 
  -1  -4   3      891.61      949.52     19.26 o 
   0  -4   3      224.92      267.74     12.07 o 
   1  -4   3      783.98      737.23     16.60 o 
   2  -4   3        3.08        2.56      2.07 o 
   3  -4   3        4.24        5.62      2.45 o 
   4  -4   3       15.03       20.68      6.78 o 
   5  -4   3       74.20       91.22     12.10 o 
   6  -4   3       37.06       35.43      9.58 o 
   7  -4   3       25.20       36.34     10.48 o 
   8  -4   3       28.71       18.88     10.10 o 
  -8  -3   3      197.81      183.53     19.69 o 
  -7  -3   3      176.74      180.78     17.41 o 
  -6  -3   3       78.02       87.99     12.71 o 
  -5  -3   3      294.23      288.74     18.12 o 
  -4  -3   3      685.08      631.13     23.34 o 
  -3  -3   3     1447.96     1418.18     34.39 o 
  -2  -3   3        6.59        2.32      4.89 o 
  -1  -3   3      820.20      751.05     21.25 o 
   0  -3   3     2969.08     2885.60     66.96 o 
   1  -3   3      352.06      342.75      6.06 o 
   2  -3   3      262.79      284.75      5.93 o 
   3  -3   3      750.92      705.90     12.08 o 
   4  -3   3      235.66      236.12      8.54 o 
   5  -3   3       37.35       34.43      5.16 o 
   6  -3   3      983.03      933.34     32.30 o 
   9  -3   3        1.00        5.27      9.20 o 
  -8  -2   3       31.83       41.79     12.81 o 
  -7  -2   3       96.07       92.59     13.99 o 
  -6  -2   3        5.50       -6.36      7.07 o 
  -5  -2   3      115.12      125.13     12.00 o 
  -4  -2   3     1324.21     1244.42     31.12 o 
  -3  -2   3     1282.77     1295.18     30.36 o 
  -2  -2   3     4139.78     4483.32     67.12 o 
  -1  -2   3     3680.92     3569.85     54.17 o 
   0  -2   3     3791.73     3942.57     41.43 o 
   1  -2   3     1641.40     1782.57     22.83 o 
   2  -2   3     1313.08     1362.10     19.04 o 
   3  -2   3     1719.62     1773.47     18.06 o 
   4  -2   3      390.07      381.66      7.94 o 
   5  -2   3       29.62       33.17      4.04 o 
   6  -2   3       39.72       46.58      7.97 o 
   7  -2   3       77.97       68.64     10.34 o 
  -8  -1   3       32.05       52.99     13.71 o 
  -7  -1   3        2.33        2.28      7.87 o 
  -6  -1   3      109.12      128.43     15.11 o 
  -5  -1   3      340.25      349.73     18.74 o 
  -4  -1   3       32.73       30.38      4.80 o 
  -3  -1   3      715.76      761.05     20.73 o 
  -2  -1   3       74.84       40.70      5.64 o 
  -1  -1   3     3062.42     2921.31     43.97 o 
   0  -1   3      478.54      443.89      6.42 o 
   1  -1   3     1272.03     1192.12     17.46 o 
   2  -1   3     1625.14     1639.92     20.51 o 
   3  -1   3       14.64       17.42      2.72 o 
   4  -1   3     3033.29     3011.39     46.49 o 
   5  -1   3        7.89        4.07      4.25 o 
   6  -1   3        6.99       11.18      3.83 o 
   7  -1   3        0.49       -4.70      5.31 o 
   8  -1   3       27.28       21.87      8.73 o 
  -8   0   3        0.15       14.80     10.53 o 
  -7   0   3        6.63       17.22      9.58 o 
  -6   0   3      563.10      618.18     26.80 o 
  -5   0   3      462.26      464.72     24.71 o 
  -4   0   3      132.94      143.65      7.58 o 
  -3   0   3     1763.05     1775.99     23.48 o 
  -2   0   3     2294.71     2289.58     25.93 o 
  -1   0   3     3976.91     3957.37     37.75 o 
   0   0   3     1082.74     1149.30     21.75 o 
   1   0   3    10710.61     9989.89     70.68 o 
   2   0   3      889.63      846.69     12.42 o 
   3   0   3      982.33     1054.78     21.77 o 
   4   0   3     2873.56     2925.77     46.25 o 
   5   0   3      772.98      745.12     20.40 o 
   6   0   3        3.50        6.83      5.22 o 
   7   0   3       27.03       38.28      7.40 o 
   8   0   3       43.54       59.15     11.34 o 
   9   0   3       23.35       19.50     10.15 o 
  -8   1   3        9.35       10.34     10.67 o 
  -7   1   3       23.79       30.41     11.01 o 
  -6   1   3       66.48       66.65     11.72 o 
  -5   1   3       86.21       95.35     11.48 o 
  -4   1   3      107.94      107.26      6.05 o 
  -3   1   3      884.40      841.58     13.86 o 
  -2   1   3      847.52      956.72     13.85 o 
  -1   1   3      178.43      170.10      5.17 o 
   0   1   3      763.41      697.15     10.23 o 
   1   1   3     3038.22     3115.31     24.29 o 
   2   1   3      466.31      482.01      6.60 o 
   3   1   3        3.92        6.07      3.13 o 
   4   1   3      401.75      371.85     13.52 o 
   5   1   3      123.66      138.65     10.10 o 
   6   1   3        5.32        6.69      5.41 o 
   7   1   3        9.46       20.25      6.78 o 
   9   1   3        2.21       29.41      9.96 o 
  -8   2   3       20.69       43.21     14.61 o 
  -7   2   3       52.82       53.84     13.33 o 
  -6   2   3        5.36        0.81      7.21 o 
  -5   2   3      266.08      267.30     17.03 o 
  -4   2   3     1423.85     1555.46     37.57 o 
  -3   2   3      755.58      824.80     17.79 o 
  -2   2   3      323.26      328.96      6.49 o 
  -1   2   3     4985.90     4939.04     66.20 o 
   0   2   3      855.20      837.81     12.57 o 
   1   2   3      308.55      288.87      7.02 o 
   2   2   3      693.96      697.49     11.80 o 
   3   2   3      662.10      653.99     17.74 o 
   4   2   3      861.47      774.57     20.92 o 
   5   2   3        5.93        5.93      5.27 o 
   6   2   3      249.33      273.84     15.23 o 
   7   2   3      139.36      141.22     12.76 o 
   8   2   3       11.91       12.29      8.11 o 
  -8   3   3       31.89       28.79     12.43 o 
  -7   3   3       56.17       68.40     14.33 o 
  -6   3   3        4.33        2.61      7.87 o 
  -5   3   3      893.34      912.09     30.83 o 
  -4   3   3      172.24      140.79     12.19 o 
  -3   3   3      433.80      488.16     18.64 o 
  -2   3   3      142.06      143.87     10.06 o 
  -1   3   3     3350.73     3186.22     32.01 o 
   0   3   3     4378.11     4590.57     44.04 o 
   1   3   3      398.42      410.55      7.29 o 
   2   3   3     6851.77     6901.64    105.92 o 
   3   3   3     4060.92     3945.79     42.08 o 
   5   3   3       34.21       28.70      6.88 o 
   6   3   3      468.22      460.98     20.16 o 
   7   3   3      251.34      252.02     16.93 o 
   8   3   3        1.75       10.96      8.44 o 
  -8   4   3        3.25      -13.80      9.20 o 
  -7   4   3        8.83       -0.19      8.40 o 
  -6   4   3        1.14        9.87      8.25 o 
  -5   4   3        2.91        5.60      6.74 o 
  -4   4   3        0.90        2.09      6.36 o 
  -3   4   3      124.02      115.41     11.05 o 
  -2   4   3      574.05      526.72     19.07 o 
  -1   4   3      373.67      378.68      8.43 o 
   0   4   3        0.79        5.83      1.81 o 
   1   4   3     2113.21     2264.22     21.47 o 
   2   4   3      211.42      205.13      7.81 o 
   3   4   3     1292.77     1281.23     21.01 o 
   4   4   3       32.27       24.38      6.74 o 
   5   4   3      269.61      277.36     15.99 o 
   6   4   3       81.24       98.62     11.95 o 
   7   4   3       27.18       28.70      9.82 o 
   8   4   3      101.28       86.29     13.71 o 
   9   4   3        2.06       -5.41      9.77 o 
  -7   5   3        4.52       12.38      9.53 o 
  -6   5   3       76.45       61.05     12.10 o 
  -5   5   3       91.15       85.76     12.43 o 
  -4   5   3       66.37       51.23      9.91 o 
  -3   5   3     1016.19      970.25     29.46 o 
  -2   5   3      943.34      878.08     26.42 o 
  -1   5   3       11.10        7.21      2.33 o 
   0   5   3      726.97      742.98     11.24 o 
   1   5   3     1127.94     1022.22     13.82 o 
   2   5   3      895.77      884.96     17.39 o 
   3   5   3       23.74       26.62      4.77 o 
   4   5   3     1210.23     1189.63     32.68 o 
   5   5   3      682.22      690.52     25.90 o 
   6   5   3        0.97        5.60      7.49 o 
   7   5   3       14.84        6.78      8.92 o 
   8   5   3      252.68      247.19     21.01 o 
  -7   6   3       23.88       22.44     11.38 o 
  -6   6   3       11.61       13.23      9.96 o 
  -5   6   3        4.76       -4.41      7.07 o 
  -4   6   3       20.61       28.13      9.25 o 
  -3   6   3      264.54      285.66     17.88 o 
  -2   6   3      199.15      195.88      9.40 o 
  -1   6   3        1.06        7.03      6.19 o 
   0   6   3      866.57      893.71     13.83 o 
   1   6   3      767.27      775.49     16.59 o 
   2   6   3       77.96       85.70     17.57 o 
   3   6   3      276.63      274.86     11.14 o 
   4   6   3      499.20      515.81     22.82 o 
   5   6   3      242.48      191.40     16.03 o 
   6   6   3       21.07       19.78      9.30 o 
   7   6   3      362.03      377.02     24.48 o 
   8   6   3       67.17       59.58     14.99 o 
  -6   7   3        0.22        4.32      9.82 o 
  -5   7   3      144.07      132.48     12.55 o 
  -4   7   3       40.17       41.44      7.26 o 
  -3   7   3       26.49       24.90      6.11 o 
  -2   7   3       52.44       54.15      7.04 o 
  -1   7   3      469.58      482.15     14.05 o 
   0   7   3      464.30      437.29     13.22 o 
   1   7   3       12.45       13.97      4.71 o 
   2   7   3      400.81      401.15     30.81 o 
   3   7   3      503.85      540.43     16.32 o 
   4   7   3      143.54      146.56     10.22 o 
   5   7   3       77.26       66.22     12.90 o 
   6   7   3       26.45       34.34     12.10 o 
   7   7   3       57.82       56.31     14.61 o 
  -5   8   3       15.29       19.18      7.44 o 
  -4   8   3      116.53      111.21     10.55 o 
  -3   8   3        3.65       -0.81      5.25 o 
  -2   8   3      186.90      188.33     11.07 o 
  -1   8   3      708.20      699.29     26.75 o 
   0   8   3       81.90       80.31     11.01 o 
   1   8   3        1.71        5.52      5.05 o 
   2   8   3      564.69      560.56     17.06 o 
   3   8   3      672.56      689.83     19.40 o 
   4   8   3       22.44       32.10      7.02 o 
   5   8   3      168.10      175.75     18.50 o 
   6   8   3      291.41      297.33     23.67 o 
   7   8   3      172.70      150.70     19.92 o 
  -4   9   3       11.20        6.08      7.11 o 
  -3   9   3        9.67       20.92     10.63 o 
  -2   9   3       36.73       59.63     11.81 o 
  -1   9   3        6.04       -5.88      7.40 o 
   0   9   3        0.24        5.03      7.73 o 
   1   9   3      153.14      184.57     16.13 o 
   2   9   3      216.87      192.53     17.12 o 
   3   9   3       25.99       37.65      7.65 o 
   4   9   3       38.41       38.33     11.95 o 
   5   9   3      221.70      211.89     20.59 o 
   6   9   3       38.66       28.65     13.28 o 
  -3  10   3       11.51       14.28     10.82 o 
  -2  10   3       28.54       15.75      9.77 o 
  -1  10   3        2.37        8.06      8.54 o 
   0  10   3      187.58      164.60     16.32 o 
   1  10   3      369.96      374.50     22.77 o 
   2  10   3        8.00       14.47      9.87 o 
   3  10   3       20.13       22.50      7.76 o 
   4  10   3      105.53       74.33     16.46 o 
   0  11   3       61.11       67.74     14.04 o 
   1  11   3       64.90       61.57     13.47 o 
   2  11   3        3.44       15.61     10.06 o 
  -1 -10   4       23.30       39.70     13.85 o 
   0 -10   4       40.31       38.99     15.94 o 
   1 -10   4       19.92       30.31     13.76 o 
  -3  -9   4        3.36       16.27     13.28 o 
  -2  -9   4      216.02      236.51     22.48 o 
  -1  -9   4      117.04      141.93     17.93 o 
   0  -9   4       53.65       54.66     10.09 o 
   1  -9   4        7.77       -3.94      9.34 o 
   2  -9   4       21.77       14.85     10.86 o 
   3  -9   4       10.41       14.99     10.53 o 
   4  -9   4      102.67       76.61     16.55 o 
  -5  -8   4      204.52      198.52     22.39 o 
  -4  -8   4        0.87      -12.76      9.63 o 
  -3  -8   4       27.05       31.69     12.29 o 
  -2  -8   4      310.49      324.41     23.48 o 
  -1  -8   4      432.77      446.65     24.71 o 
   0  -8   4        0.04        7.70      6.61 o 
   1  -8   4      161.42      156.66     12.64 o 
   2  -8   4       90.54       80.17     14.09 o 
   3  -8   4      147.21      142.73     16.93 o 
   4  -8   4        7.12        8.87      9.44 o 
   5  -8   4       20.67       32.78     12.52 o 
  -6  -7   4      107.58      135.86     20.68 o 
  -5  -7   4        4.20       -6.50     11.01 o 
  -4  -7   4       30.14       41.08     13.33 o 
  -3  -7   4      178.95      170.29     18.31 o 
  -2  -7   4      249.79      247.99     19.45 o 
  -1  -7   4       96.66      115.77     11.79 o 
   0  -7   4      403.96      415.72     16.01 o 
   1  -7   4      120.46      116.96     11.93 o 
   2  -7   4      596.71      587.16     23.58 o 
   3  -7   4        0.40        0.66      7.49 o 
   4  -7   4       18.13        7.73      8.63 o 
   5  -7   4       15.17       34.44     11.86 o 
   6  -7   4        2.28       -6.40      8.30 o 
  -6  -6   4      136.15      145.06     19.45 o 
  -5  -6   4        7.17       13.23     10.53 o 
  -4  -6   4      262.42      302.83     22.06 o 
  -3  -6   4      932.76      918.97     33.77 o 
  -2  -6   4      141.23      139.22     15.04 o 
  -1  -6   4      341.60      304.49     16.70 o 
   0  -6   4      987.38      982.43     22.63 o 
   1  -6   4      680.50      688.35     18.26 o 
   2  -6   4       15.02        9.28      4.94 o 
   3  -6   4      238.58      255.25     18.36 o 
   4  -6   4      148.37      152.65     15.32 o 
   5  -6   4        4.96        3.23      8.11 o 
   6  -6   4        0.16       -2.23      7.78 o 
   7  -6   4        9.80       -4.65      8.25 o 
  -7  -5   4       50.93       52.61     15.32 o 
  -6  -5   4       14.29       16.84     11.48 o 
  -5  -5   4        3.35       -0.62      9.39 o 
  -4  -5   4      457.39      474.16     24.05 o 
  -3  -5   4      336.61      361.36     20.63 o 
  -2  -5   4       56.06       75.04     11.24 o 
  -1  -5   4      520.09      523.23     22.20 o 
   0  -5   4      328.25      325.80     12.32 o 
   1  -5   4      655.36      667.42     16.84 o 
   2  -5   4      155.57      179.49      9.33 o 
   3  -5   4      193.28      180.24     19.02 o 
   4  -5   4       55.93       61.62     10.91 o 
   5  -5   4        6.55        3.51      7.31 o 
   6  -5   4        6.52       22.34      9.72 o 
   7  -5   4       10.27        0.62      8.44 o 
   8  -5   4        7.81        2.42      9.72 o 
  -7  -4   4        0.34      -12.00      9.82 o 
  -6  -4   4      469.33      405.00     24.43 o 
  -5  -4   4      404.19      405.53     22.91 o 
  -4  -4   4      170.20      170.15     15.13 o 
  -3  -4   4      122.84      130.49     13.14 o 
  -2  -4   4      379.27      369.43     18.74 o 
  -1  -4   4     1857.17     1802.31     39.70 o 
   0  -4   4      159.16      152.02      8.28 o 
   1  -4   4      390.66      363.47     11.46 o 
   2  -4   4     1045.79     1006.33     26.26 o 
   3  -4   4      164.39      173.04      8.40 o 
   4  -4   4        0.32       -0.07      3.46 o 
   5  -4   4       49.67       52.70     10.15 o 
   6  -4   4       76.07       92.97     13.38 o 
   7  -4   4        0.45        0.71      7.73 o 
   8  -4   4      106.30      112.80     16.74 o 
  -8  -3   4       44.78       34.87     13.19 o 
  -7  -3   4       36.31       31.98      7.86 o 
  -6  -3   4      127.80      131.68     15.08 o 
  -5  -3   4      567.30      513.77     23.62 o 
  -4  -3   4      114.77      116.83     12.33 o 
  -3  -3   4      135.81      158.53     13.19 o 
  -2  -3   4     1875.20     1717.92     37.66 o 
  -1  -3   4     2169.50     2100.73     40.98 o 
   0  -3   4     1782.36     1945.66     27.49 o 
   1  -3   4     2217.10     2159.74     29.18 o 
   2  -3   4     3226.35     3206.67     48.44 o 
   3  -3   4      551.44      593.65      9.32 o 
   4  -3   4      240.74      240.04      9.26 o 
   5  -3   4      340.78      341.39     18.12 o 
   6  -3   4       91.36      113.32     13.09 o 
   7  -3   4        4.93       -0.09      7.16 o 
   8  -3   4        0.33        4.98      8.16 o 
   9  -3   4       12.02        6.78     10.39 o 
  -8  -2   4       17.05       16.22     11.05 o 
  -7  -2   4        2.75       10.77      9.68 o 
  -6  -2   4       67.44       84.97      8.77 o 
  -5  -2   4       77.94       94.82      8.28 o 
  -4  -2   4      127.92      122.15     11.29 o 
  -3  -2   4      788.95      772.58     23.53 o 
  -2  -2   4      207.37      190.88     11.53 o 
  -1  -2   4      785.46      850.04     22.06 o 
   0  -2   4      164.59      193.82     12.02 o 
   1  -2   4     1558.69     1610.79     30.45 o 
   2  -2   4     1161.27     1107.36     17.88 o 
   3  -2   4       53.09       42.08      3.13 o 
   4  -2   4      616.94      634.70     10.44 o 
   5  -2   4       89.12       79.15      4.64 o 
   6  -2   4      757.23      678.85     25.71 o 
   7  -2   4       13.01       13.80      7.31 o 
   9  -2   4        0.49        1.99      9.16 o 
  -8  -1   4       58.36       75.28     14.85 o 
  -7  -1   4      285.19      270.38     21.25 o 
  -6  -1   4       24.08       20.40      9.30 o 
  -5  -1   4       22.51       23.40      5.47 o 
  -4  -1   4     1088.40     1055.16     32.87 o 
  -3  -1   4     1702.31     1652.07     43.83 o 
  -2  -1   4       21.52       20.53      3.35 o 
  -1  -1   4     2728.60     2726.21     29.62 o 
   0  -1   4     3506.64     3525.37     62.57 o 
   1  -1   4     1978.94     2022.29     35.13 o 
   2  -1   4      140.22      158.01      6.52 o 
   3  -1   4     2344.36     2339.07     28.62 o 
   4  -1   4      423.68      399.16     10.37 o 
   5  -1   4      539.14      508.65     17.17 o 
   6  -1   4      531.21      512.36     13.16 o 
   7  -1   4      129.57      139.08     12.29 o 
  -8   0   4        0.96       -6.45      9.39 o 
  -7   0   4       42.75       60.24     12.95 o 
  -6   0   4        0.27        0.05      6.93 o 
  -5   0   4       75.77       75.24      6.94 o 
  -4   0   4      244.89      260.42      9.73 o 
  -3   0   4      711.06      676.74     13.75 o 
  -2   0   4       34.69       40.43      3.81 o 
  -1   0   4     1929.32     1848.34     22.17 o 
   0   0   4     2752.16     2872.60     42.69 o 
   1   0   4       46.62       51.49      4.03 o 
   2   0   4      899.33      815.41     14.18 o 
   3   0   4     1489.68     1525.65     20.44 o 
   4   0   4      100.28       80.74      7.35 o 
   5   0   4       14.33       13.23      5.27 o 
   6   0   4      110.42      128.41     10.34 o 
   7   0   4       86.14       99.19     10.53 o 
   8   0   4        2.76       -0.19      6.45 o 
  -8   1   4       48.65       52.23     14.75 o 
  -7   1   4       60.68       40.89     11.81 o 
  -6   1   4       45.83       56.50     11.62 o 
  -5   1   4      310.32      300.60     17.84 o 
  -4   1   4       31.45       34.08      4.65 o 
  -3   1   4      529.85      509.35     11.86 o 
  -2   1   4     2544.65     2816.75     31.44 o 
  -1   1   4      789.02      733.68     12.10 o 
   0   1   4        3.89        3.24      2.01 o 
   1   1   4     1650.84     1713.62     21.61 o 
   2   1   4     1757.11     1677.51     15.75 o 
   3   1   4      350.96      322.95      7.76 o 
   4   1   4       36.35       17.69      4.79 o 
   5   1   4      181.40      174.99     11.34 o 
   6   1   4      211.91      197.19     12.90 o 
   7   1   4       19.55       21.77      7.35 o 
  -8   2   4        8.53       17.31     12.14 o 
  -7   2   4        3.91       14.99     10.58 o 
  -6   2   4      152.00      158.91     16.74 o 
  -5   2   4      613.15      650.10     26.75 o 
  -4   2   4       84.19       66.88     10.01 o 
  -3   2   4     3033.24     3224.11     88.68 o 
  -2   2   4      865.30      787.28     12.44 o 
  -1   2   4     1588.30     1663.13     20.25 o 
   0   2   4       46.02       45.67      3.56 o 
   1   2   4     3046.26     3083.68     32.33 o 
   2   2   4     4095.84     4221.28     42.18 o 
   3   2   4       40.34       36.70      3.67 o 
   4   2   4     2529.21     2550.89     45.35 o 
   5   2   4     2142.50     2155.37     42.55 o 
   6   2   4      420.71      431.66     18.88 o 
   7   2   4        2.81       17.60      6.97 o 
   8   2   4       44.36       51.18      9.91 o 
  -8   3   4        0.25      -14.14     10.44 o 
  -7   3   4       21.98        6.59     10.63 o 
  -6   3   4       52.42       51.85     12.14 o 
  -5   3   4       88.28       84.86     12.33 o 
  -4   3   4       51.34       54.27      9.63 o 
  -3   3   4       29.03       27.18      7.12 o 
  -2   3   4      251.71      213.37      8.04 o 
  -1   3   4        4.49        8.25      2.23 o 
   0   3   4     1413.20     1455.29     19.33 o 
   1   3   4      653.45      660.32     12.28 o 
   2   3   4       18.64       29.73      4.81 o 
   3   3   4      532.24      590.28     12.69 o 
   4   3   4       57.20       42.74      6.97 o 
   5   3   4      978.88     1000.56     27.84 o 
   6   3   4       13.82        8.02      5.74 o 
   7   3   4       51.39       69.64     10.25 o 
   8   3   4       39.28       33.87      9.77 o 
   9   3   4       12.24       -6.12      7.97 o 
  -7   4   4       49.11       60.39     13.80 o 
  -6   4   4       16.80       18.64      9.77 o 
  -5   4   4       23.34        7.45      7.68 o 
  -4   4   4      456.98      425.88     20.73 o 
  -3   4   4      320.54      319.34     17.17 o 
  -2   4   4       12.74       18.69      6.26 o 
  -1   4   4     2080.15     2017.65     24.07 o 
   0   4   4     1777.76     1711.45     22.42 o 
   1   4   4      226.39      248.65      5.34 o 
   2   4   4      473.11      452.49     14.21 o 
   3   4   4      889.65      773.97     15.78 o 
   5   4   4        1.06        5.64      5.55 o 
   6   4   4      202.52      200.27     14.66 o 
   7   4   4      226.35      213.13     16.79 o 
   8   4   4        6.32       -7.12      7.02 o 
   9   4   4       14.54       12.52     10.20 o 
  -7   5   4       10.09       -5.08      9.39 o 
  -6   5   4        2.37       16.51     10.01 o 
  -5   5   4      169.12      151.46     16.13 o 
  -4   5   4      311.01      283.28     18.03 o 
  -3   5   4       47.23       34.87      8.97 o 
  -2   5   4       35.54       29.74      7.97 o 
  -1   5   4      503.04      536.73     21.25 o 
   0   5   4      874.60      877.96     12.59 o 
   1   5   4      429.51      497.40     23.41 o 
   2   5   4      988.03     1060.63     31.40 o 
   3   5   4     1301.40     1325.23     23.17 o 
   4   5   4      219.78      212.94      9.96 o 
   5   5   4       98.56      120.53     12.71 o 
   6   5   4      219.61      198.94     15.94 o 
   7   5   4      105.01       99.05     13.09 o 
   8   5   4        3.04        0.43      7.64 o 
  -7   6   4        2.70       11.62     10.44 o 
  -6   6   4        6.81       13.52     10.15 o 
  -5   6   4        1.51        2.28      8.54 o 
  -4   6   4       42.16       56.02     11.24 o 
  -3   6   4      249.64      245.19     16.84 o 
  -2   6   4      154.36      157.04     14.52 o 
  -1   6   4      188.75      185.39      8.66 o 
   0   6   4        8.02       10.45      3.95 o 
   1   6   4      594.85      643.01     15.25 o 
   2   6   4      375.17      341.69     11.80 o 
   3   6   4       29.08       28.17      5.47 o 
   4   6   4       44.07       52.16      6.64 o 
   5   6   4      287.71      252.17     17.93 o 
   6   6   4      172.70      166.12     15.89 o 
   7   6   4       25.49       31.78     10.67 o 
   8   6   4        1.64       -0.57      9.72 o 
  -6   7   4       72.10       79.03     15.42 o 
  -5   7   4      230.41      231.06     20.25 o 
  -4   7   4        7.56       -3.37      8.63 o 
  -3   7   4       68.31       58.87      7.80 o 
  -2   7   4      658.29      671.20     21.13 o 
  -1   7   4      193.44      201.27     15.61 o 
   0   7   4      312.51      276.22     16.79 o 
   1   7   4     1504.88     1416.73     26.35 o 
   2   7   4      231.80      223.59     10.70 o 
   3   7   4       12.35       14.25      5.57 o 
   4   7   4      304.83      307.14     13.20 o 
   5   7   4      602.96      636.68     27.84 o 
   6   7   4       53.09       62.05     12.76 o 
   7   7   4       14.30       28.70     11.86 o 
  -5   8   4       16.13        3.83      6.90 o 
  -4   8   4        1.64        6.67      6.05 o 
  -3   8   4       26.47       37.71     11.15 o 
  -2   8   4      125.46      126.42     15.08 o 
  -1   8   4        0.31       -7.54      6.31 o 
   0   8   4       52.19       52.46     10.48 o 
   1   8   4       40.17       50.46      6.83 o 
   2   8   4       88.70       88.91      8.56 o 
   3   8   4      136.03      143.69     17.93 o 
   4   8   4      255.98      252.03     15.61 o 
   5   8   4       68.68       81.26     15.13 o 
   6   8   4        0.75      -10.39      9.53 o 
   7   8   4       89.88       78.51     16.93 o 
  -4   9   4       49.40       57.87     14.52 o 
  -3   9   4       21.22       25.38     11.29 o 
  -2   9   4       20.15       30.50     10.77 o 
  -1   9   4       43.24       31.69     10.20 o 
   0   9   4      120.65      121.39     14.66 o 
   1   9   4        3.65       -3.13      7.49 o 
   2   9   4      158.12      144.91     10.75 o 
   3   9   4      525.87      521.29     18.33 o 
   4   9   4       44.41       51.65      8.97 o 
   5   9   4        0.21      -12.00     10.01 o 
   6   9   4       41.97       12.29     12.14 o 
  -3  10   4        2.30        0.66      9.39 o 
  -2  10   4       21.54       48.29     12.67 o 
  -1  10   4      371.71      358.66     22.58 o 
   0  10   4      121.48      109.67     14.94 o 
   1  10   4        1.81        6.64      9.01 o 
   2  10   4      104.89      122.29     15.61 o 
   3  10   4      138.04      160.39     17.01 o 
   4  10   4       57.08       59.74     19.52 o 
   0  11   4        0.36       -9.44      9.11 o 
   1  11   4       28.39       21.58     10.29 o 
  -3  -9   5      214.03      257.62     24.19 o 
  -2  -9   5        2.15        6.55     12.14 o 
  -1  -9   5        1.17       10.29     11.34 o 
   0  -9   5      104.78      109.25     12.43 o 
   1  -9   5      190.41      160.85     20.35 o 
   2  -9   5        4.39        5.69     10.44 o 
   3  -9   5       34.12       47.34     14.33 o 
  -4  -8   5      113.44      112.85     18.50 o 
  -3  -8   5       35.43       56.50     15.56 o 
  -2  -8   5        2.20       14.61     12.14 o 
  -1  -8   5       71.79       50.95     13.61 o 
   0  -8   5      122.11      136.05     12.28 o 
   1  -8   5       91.17       93.48     10.37 o 
   2  -8   5       57.29       43.02     13.04 o 
   3  -8   5       25.00        9.39      9.68 o 
   5  -8   5        5.99       -6.02      9.44 o 
  -5  -7   5      151.08      149.42     20.11 o 
  -4  -7   5      234.55      273.37     22.72 o 
  -3  -7   5       15.36       24.95     12.19 o 
  -2  -7   5      141.31      123.43     16.03 o 
  -1  -7   5      634.78      651.19     29.36 o 
   0  -7   5      185.83      199.33     20.21 o 
   1  -7   5       75.91       74.00      8.92 o 
   2  -7   5      208.64      209.71     12.18 o 
   3  -7   5      156.96      153.12     16.79 o 
   4  -7   5        0.59       12.52      9.49 o 
   5  -7   5       13.32       12.57      9.96 o 
   6  -7   5       18.71       27.99     11.62 o 
  -6  -6   5        7.87       19.02     12.24 o 
  -5  -6   5      169.76      164.51     18.74 o 
  -4  -6   5      111.96       97.43     15.32 o 
  -3  -6   5        6.50        6.12      9.49 o 
  -2  -6   5      322.05      308.62     20.59 o 
  -1  -6   5      404.67      356.53     20.68 o 
   0  -6   5       50.09       61.91     13.92 o 
   1  -6   5      204.66      214.44     18.45 o 
   2  -6   5      122.43      123.61      9.31 o 
   3  -6   5      218.73      205.54     11.81 o 
   4  -6   5       47.00       36.90     10.39 o 
   5  -6   5       13.82        8.92      8.54 o 
   6  -6   5       11.95       29.60     11.24 o 
   7  -6   5        4.49        5.79      9.63 o 
  -6  -5   5       56.79       89.23     16.27 o 
  -5  -5   5       53.88       61.43     13.99 o 
  -4  -5   5      441.03      377.73     23.20 o 
  -3  -5   5      485.93      487.49     24.67 o 
  -2  -5   5      184.16      208.62     16.98 o 
  -1  -5   5        2.97       15.08      8.35 o 
   0  -5   5       50.54       46.45      6.89 o 
   1  -5   5      531.73      545.36     16.07 o 
   2  -5   5      273.53      272.83     11.66 o 
   3  -5   5       14.48       12.57      4.75 o 
   4  -5   5      215.38      236.51     16.84 o 
   5  -5   5       52.17       42.08     10.15 o 
   6  -5   5        0.41        0.24      7.59 o 
   7  -5   5        0.30       -1.57      8.87 o 
   8  -5   5        7.26        4.32     10.67 o 
  -7  -4   5      108.16       92.45     12.78 o 
  -6  -4   5      268.11      261.89     20.78 o 
  -5  -4   5       11.97       19.88     10.15 o 
  -4  -4   5      127.11      160.90     15.32 o 
  -3  -4   5     1242.61     1186.55     35.62 o 
  -2  -4   5      624.91      584.07     23.72 o 
  -1  -4   5       67.90       70.44     10.58 o 
   0  -4   5     1456.54     1372.21     24.86 o 
   1  -4   5      947.75      927.28     36.72 o 
   2  -4   5      331.85      334.61     14.63 o 
   3  -4   5      425.33      389.92     20.92 o 
   4  -4   5      882.11      919.43     19.95 o 
   5  -4   5      170.86      177.84     15.42 o 
   6  -4   5       20.25       19.64      9.11 o 
   7  -4   5       50.56       52.27     11.91 o 
   8  -4   5        6.86      -12.33      8.68 o 
  -7  -3   5      116.32      109.72     16.70 o 
  -6  -3   5      141.58      131.90     11.53 o 
  -5  -3   5        4.01       -8.44      7.21 o 
  -4  -3   5       55.74       63.23     11.24 o 
  -3  -3   5      514.99      481.90     21.16 o 
  -2  -3   5        0.65       -3.79      6.07 o 
  -1  -3   5      445.23      407.09     17.55 o 
   0  -3   5      665.95      640.26     18.95 o 
   1  -3   5       90.20       98.50      6.76 o 
   2  -3   5       83.67       89.76      6.47 o 
   3  -3   5      365.13      344.55     11.18 o 
   4  -3   5      318.71      315.31     11.06 o 
   5  -3   5       16.93       12.53      4.37 o 
   6  -3   5       79.84       79.98     11.86 o 
   7  -3   5       46.33       53.51     11.72 o 
   8  -3   5      165.90      169.15     17.98 o 
  -8  -2   5       64.68       42.36     13.47 o 
  -7  -2   5       61.88       79.36     14.85 o 
  -6  -2   5      138.34      138.65     15.82 o 
  -5  -2   5      798.88      792.69     43.66 o 
  -4  -2   5      296.08      258.57     11.21 o 
  -3  -2   5       61.62       68.81      6.33 o 
  -2  -2   5      864.34      901.23     16.78 o 
  -1  -2   5     1510.36     1484.85     20.63 o 
   0  -2   5      706.29      733.69     10.47 o 
   1  -2   5      436.54      476.28     13.76 o 
   2  -2   5     1810.75     1698.72     24.71 o 
   3  -2   5      754.36      744.62     21.68 o 
   4  -2   5        4.16        1.68      7.33 o 
   5  -2   5      296.28      289.94     10.56 o 
   6  -2   5       44.55       52.13      9.44 o 
   7  -2   5      122.96      106.54     13.09 o 
   8  -2   5       53.93       35.05     10.15 o 
   9  -2   5       10.50        6.26      9.63 o 
  -8  -1   5       16.00       35.43     13.99 o 
  -7  -1   5        5.88       11.53      9.58 o 
  -6  -1   5        4.21        3.98      7.40 o 
  -5  -1   5      461.43      489.65     15.07 o 
  -4  -1   5      209.62      201.88      9.88 o 
  -3  -1   5       80.59       67.82      9.06 o 
  -2  -1   5      625.14      649.80     13.44 o 
  -1  -1   5     1868.35     1848.58     23.54 o 
   0  -1   5      146.25      174.39      5.88 o 
   1  -1   5      609.24      597.50      7.96 o 
   2  -1   5     1596.83     1585.09     22.38 o 
   3  -1   5      523.59      530.74     14.25 o 
   4  -1   5      106.95      109.05      6.41 o 
   5  -1   5      520.21      551.82     13.79 o 
   6  -1   5        3.85        4.76      3.62 o 
   7  -1   5        0.47       -3.32      5.46 o 
   8  -1   5        9.92       14.23      8.35 o 
   9  -1   5       12.96       26.47     10.96 o 
  -8   0   5        0.00       -8.16     10.48 o 
  -7   0   5       14.34       10.86      9.91 o 
  -6   0   5      254.95      236.04     18.97 o 
  -5   0   5       86.63       84.58     12.05 o 
  -4   0   5        3.89        1.93      3.88 o 
  -3   0   5      454.59      456.47     12.13 o 
  -2   0   5      660.82      575.29     17.81 o 
  -1   0   5      186.34      184.74      6.94 o 
   0   0   5     2472.02     2569.18     28.36 o 
   1   0   5      372.02      342.26      6.34 o 
   2   0   5        4.81        3.95      1.46 o 
   3   0   5        9.63        5.29      3.65 o 
   4   0   5      485.52      468.33     11.33 o 
   5   0   5      117.42      110.56     17.91 o 
   6   0   5       51.91       49.90      8.25 o 
   7   0   5       23.61       32.40      7.92 o 
  -8   1   5       74.35       70.06     17.60 o 
  -7   1   5      576.17      607.08     31.02 o 
  -6   1   5      150.59      145.06     16.22 o 
  -5   1   5        8.82       10.86      7.35 o 
  -4   1   5      485.10      485.12     21.25 o 
  -3   1   5     2258.80     2348.76     36.00 o 
  -2   1   5      889.78      927.72     17.57 o 
  -1   1   5     3472.49     3545.44     37.54 o 
   0   1   5     1670.07     1614.08     20.73 o 
   1   1   5     3627.19     3641.59     37.13 o 
   2   1   5        1.26       -0.54      1.36 o 
   3   1   5     1580.13     1623.01     26.35 o 
   4   1   5     1113.74     1106.41     29.48 o 
   5   1   5       96.60       80.74      8.78 o 
   6   1   5      307.67      338.97     16.65 o 
   7   1   5      486.55      487.16     20.92 o 
  -8   2   5        5.80       17.12     13.28 o 
  -7   2   5      105.66      121.81     17.84 o 
  -6   2   5       37.64       63.80     13.47 o 
  -5   2   5       40.90       44.45     11.15 o 
  -4   2   5      476.25      507.46     22.63 o 
  -3   2   5      585.14      618.91     12.79 o 
  -2   2   5      497.45      558.36     11.31 o 
  -1   2   5      476.78      615.27     11.77 o 
   0   2   5      722.49      659.92     12.24 o 
   1   2   5     1022.18     1129.99     16.86 o 
   2   2   5      600.57      602.10      8.15 o 
   3   2   5      981.72      979.03     11.87 o 
   4   2   5      135.47      144.37     15.91 o 
   5   2   5       85.16      103.55      9.82 o 
   6   2   5        4.43        6.50      5.74 o 
   7   2   5      222.32      238.13     16.27 o 
   8   2   5       22.70       25.43      8.02 o 
  -7   3   5        0.07        1.66      9.58 o 
  -6   3   5       55.85       33.20     10.77 o 
  -5   3   5      248.31      250.46     18.74 o 
  -4   3   5      181.10      188.75     14.94 o 
  -3   3   5        1.88        5.17      5.55 o 
  -2   3   5     1540.00     1500.03     20.01 o 
  -1   3   5      861.03      819.44     13.80 o 
   0   3   5        3.25        5.62      2.43 o 
   1   3   5     1836.54     1863.21     24.37 o 
   2   3   5      599.12      585.62     12.51 o 
   3   3   5      740.55      758.68     21.82 o 
   4   3   5        0.75       -1.33      4.46 o 
   5   3   5      236.26      216.73     13.85 o 
   6   3   5      133.79      147.24     12.71 o 
   7   3   5        3.35        1.57      5.69 o 
   8   3   5       13.37       23.86      8.21 o 
   9   3   5       24.77       47.15     10.86 o 
  -7   4   5        3.00        8.11     10.58 o 
  -6   4   5       95.87       81.78     14.42 o 
  -5   4   5      102.37      119.96     14.47 o 
  -4   4   5       88.87       68.07     11.24 o 
  -3   4   5      477.68      457.80     21.44 o 
  -2   4   5     1641.97     1515.75     36.95 o 
  -1   4   5     1005.94     1037.01     18.67 o 
   0   4   5        0.63        4.02      4.01 o 
   1   4   5      867.10      862.43     15.89 o 
   2   4   5     1128.44     1117.57     19.14 o 
   3   4   5      851.48      932.67     17.86 o 
   4   4   5      283.63      289.41     10.46 o 
   5   4   5      576.45      562.96     22.48 o 
   6   4   5      241.37      237.04     15.80 o 
   7   4   5        9.27       13.14      7.54 o 
   8   4   5       45.94       37.38      9.91 o 
   9   4   5       17.35       14.42      9.34 o 
  -7   5   5       23.90       68.12     15.23 o 
  -6   5   5       14.38       14.66     10.29 o 
  -5   5   5        2.74       -4.08      7.26 o 
  -4   5   5       29.35       22.34      8.92 o 
  -3   5   5       24.01       17.93      7.73 o 
  -2   5   5      225.35      217.59     15.13 o 
  -1   5   5       51.16       67.60     10.01 o 
   0   5   5       89.56       82.10      5.60 o 
   1   5   5      642.52      643.88     14.31 o 
   2   5   5      128.84      114.63      7.09 o 
   3   5   5      447.55      493.24     13.66 o 
   4   5   5      144.92      130.23     17.43 o 
   5   5   5       50.58       51.37      9.68 o 
   6   5   5        8.34       10.53      7.12 o 
   7   5   5       35.05       51.56     10.96 o 
   8   5   5       78.81      101.42     14.09 o 
  -6   6   5       11.01        7.83     10.10 o 
  -5   6   5       54.01       62.38     13.04 o 
  -4   6   5      449.43      429.53     23.43 o 
  -3   6   5     1103.65      985.57     33.25 o 
  -2   6   5        1.49       -0.90      6.97 o 
  -1   6   5      189.87      165.55     14.28 o 
   0   6   5     1417.10     1432.80     23.37 o 
   1   6   5      734.20      731.55     30.36 o 
   2   6   5       62.71       66.02      6.38 o 
   3   6   5     1397.49     1285.39     24.50 o 
   4   6   5      376.18      350.35     13.20 o 
   5   6   5       39.51       45.54      9.96 o 
   6   6   5       70.07       76.89     12.33 o 
   7   6   5      211.81      184.05     17.03 o 
   8   6   5       27.28       11.67      9.58 o 
  -6   7   5        0.91       -1.04     10.58 o 
  -5   7   5      100.16       87.66     15.23 o 
  -4   7   5      168.17      183.05     17.74 o 
  -3   7   5      228.24      233.86     18.93 o 
  -2   7   5        1.59       -5.93      6.83 o 
  -1   7   5      173.03      149.99     14.66 o 
   0   7   5      566.35      569.89     24.62 o 
   1   7   5       38.09       28.10     10.29 o 
   2   7   5        8.75        6.80      4.57 o 
   3   7   5      127.31      143.57     12.38 o 
   4   7   5      318.26      333.16     13.77 o 
   5   7   5       24.33       20.59      9.58 o 
   6   7   5      149.85      146.43     15.99 o 
   7   7   5       65.43       50.99     12.76 o 
  -5   8   5       20.08        7.14      6.92 o 
  -4   8   5       10.74       14.66     11.53 o 
  -3   8   5       77.49       40.60     11.62 o 
  -2   8   5      161.76      215.21     18.55 o 
  -1   8   5      150.34      150.56     15.70 o 
   0   8   5        2.46        6.21      7.78 o 
   1   8   5       55.02       68.12     11.34 o 
   2   8   5      261.96      260.57     12.38 o 
   3   8   5       21.74       34.21      7.78 o 
   4   8   5       41.90       34.73      7.23 o 
   5   8   5      255.78      246.47     20.25 o 
   6   8   5       62.66       50.57     13.28 o 
   7   8   5        8.09        5.64     10.96 o 
  -4   9   5        4.17       10.96     11.76 o 
  -3   9   5      101.43      100.56     16.18 o 
  -2   9   5      132.91      137.80     16.89 o 
  -1   9   5       58.21       41.60     11.34 o 
   0   9   5        8.55       18.03      9.20 o 
   1   9   5      964.28      903.08     33.35 o 
   2   9   5      437.23      467.67     24.67 o 
   3   9   5       14.73       27.19      9.91 o 
   4   9   5       82.55       78.44     10.21 o 
   5   9   5      128.87      145.34     18.12 o 
   6   9   5       83.60       62.19     14.94 o 
  -2  10   5        7.53        8.54     10.44 o 
  -1  10   5        6.10        5.83      9.20 o 
   0  10   5      112.57      121.10     16.32 o 
   1  10   5       42.37       30.12     11.15 o 
   2  10   5       25.44       21.77     10.39 o 
   3  10   5        3.03       -6.12      6.19 o 
   4  10   5       82.66      105.92     11.82 o 
  -2  -9   6       38.93       20.40     14.75 o 
  -1  -9   6       38.57       42.64     14.70 o 
   0  -9   6       39.06       45.51     10.59 o 
   1  -9   6        8.18        5.83     11.76 o 
   2  -9   6       31.25       12.10     12.38 o 
   3  -9   6       27.03       48.24     15.89 o 
  -3  -8   6       89.64       99.42     18.22 o 
  -2  -8   6      205.69      247.33     23.10 o 
  -1  -8   6       49.87       70.96     15.37 o 
   0  -8   6       16.44       11.22      7.87 o 
   1  -8   6      147.20      141.03     12.27 o 
   2  -8   6       92.20       88.66     15.70 o 
   3  -8   6        1.37       -2.37      9.44 o 
   4  -8   6       22.39       38.23     12.48 o 
   5  -8   6       16.45       16.08     11.29 o 
  -5  -7   6       60.36       87.14     17.31 o 
  -4  -7   6        1.56       -0.57     11.53 o 
  -3  -7   6      248.03      242.96     21.63 o 
  -2  -7   6      241.24      210.76     20.44 o 
  -1  -7   6       23.57       18.12     11.19 o 
   0  -7   6      113.00      108.51     10.82 o 
   1  -7   6      144.01      162.73     11.86 o 
   2  -7   6      101.46       99.34     18.86 o 
   3  -7   6       21.82       28.37     10.39 o 
   4  -7   6        6.86        6.50      8.87 o 
   5  -7   6       41.54       43.64     12.62 o 
   6  -7   6        8.69       27.04     12.05 o 
  -5  -6   6        3.80       -6.45     10.63 o 
  -4  -6   6       63.51      110.19     16.46 o 
  -3  -6   6      152.81      159.95     18.12 o 
  -2  -6   6      107.81       90.17     14.28 o 
  -1  -6   6      195.36      211.18     17.79 o 
   0  -6   6      144.61      158.18     25.31 o 
   1  -6   6       44.81       50.03     10.08 o 
   2  -6   6        1.72       -2.04      5.01 o 
   3  -6   6       42.92       38.82      6.88 o 
   4  -6   6       90.07       91.60     14.61 o 
   5  -6   6        4.22        1.90      8.82 o 
   6  -6   6       17.93       13.95     10.53 o 
   7  -6   6        9.99        6.64     11.01 o 
  -6  -5   6       11.84        9.66      7.27 o 
  -5  -5   6      296.89      286.94     22.63 o 
  -4  -5   6      665.52      627.48     29.79 o 
  -3  -5   6        2.05        3.79      8.92 o 
  -2  -5   6       28.30       37.71     10.86 o 
  -1  -5   6      910.23      954.69     32.30 o 
   0  -5   6      805.41      781.80     20.76 o 
   1  -5   6        5.58       12.06      5.55 o 
   2  -5   6      491.41      415.58     26.07 o 
   3  -5   6      266.23      244.52     16.10 o 
   4  -5   6       55.55       45.50      6.71 o 
   5  -5   6       53.05       55.50     11.72 o 
   6  -5   6      105.46      111.33     15.37 o 
   7  -5   6       25.13       34.06     11.57 o 
  -6  -4   6       31.38       26.43      8.03 o 
  -5  -4   6      361.40      375.64     25.71 o 
  -4  -4   6      635.16      580.56     27.09 o 
  -3  -4   6       67.14       54.50     11.34 o 
  -2  -4   6       43.15       58.68     10.77 o 
  -1  -4   6      712.79      710.92     26.04 o 
   0  -4   6       73.12       61.02      7.23 o 
   1  -4   6       18.85       22.39      6.40 o 
   2  -4   6      333.02      317.55     12.25 o 
   3  -4   6       36.74       38.27     20.28 o 
   4  -4   6       56.87       57.05      6.89 o 
   5  -4   6       64.70       46.53     10.06 o 
   6  -4   6       41.67       31.64      9.49 o 
   7  -4   6        8.27        6.59      8.54 o 
   8  -4   6        4.04       -4.70      8.49 o 
  -7  -3   6       74.56       77.70     15.80 o 
  -6  -3   6      170.89      160.36     33.51 o 
  -5  -3   6      262.92      246.79     12.71 o 
  -4  -3   6      103.73      101.43      8.64 o 
  -3  -3   6      901.61      869.94     19.25 o 
  -2  -3   6      909.90      891.02     17.98 o 
  -1  -3   6       10.00       14.25      3.45 o 
   0  -3   6      424.83      417.50     24.93 o 
   1  -3   6      559.89      571.75     15.25 o 
   2  -3   6      537.06      559.33     14.84 o 
   3  -3   6        2.46       -1.29      3.29 o 
   4  -3   6      178.07      181.12      9.25 o 
   5  -3   6      184.69      197.56     10.65 o 
   6  -3   6        5.63        8.63      7.40 o 
   7  -3   6       20.62       24.57      9.91 o 
   8  -3   6        1.54       -6.40      7.92 o 
  -7  -2   6      102.21       87.99     15.94 o 
  -6  -2   6      131.22      120.68     15.13 o 
  -5  -2   6       35.63       31.05      6.71 o 
  -4  -2   6       14.89       15.05      5.40 o 
  -3  -2   6     1087.18     1066.70     20.90 o 
  -2  -2   6     1159.16     1179.93     20.52 o 
  -1  -2   6       10.65       10.14      3.16 o 
   0  -2   6      662.67      679.69     12.18 o 
   1  -2   6     2747.01     2702.62     46.44 o 
   2  -2   6       54.14       66.90      8.09 o 
   3  -2   6      127.53      120.82      7.18 o 
   4  -2   6      314.39      328.04     11.28 o 
   5  -2   6      208.43      223.01     12.50 o 
   6  -2   6        3.46        4.50      4.04 o 
   7  -2   6       68.99       77.98     12.33 o 
   8  -2   6        2.38       12.71      9.01 o 
   9  -2   6        1.22        7.45      9.87 o 
  -7  -1   6       12.79       13.42     10.48 o 
  -6  -1   6       23.68       45.59     11.29 o 
  -5  -1   6       27.21       19.41      5.95 o 
  -4  -1   6      729.77      700.78     26.61 o 
  -3  -1   6       44.17       42.13      5.41 o 
  -2  -1   6       40.78       31.77      4.60 o 
  -1  -1   6       93.89       86.92      9.32 o 
   0  -1   6      976.25      931.91     14.86 o 
   1  -1   6      157.60      147.86      8.07 o 
   2  -1   6      455.09      450.98     11.70 o 
   3  -1   6      265.88      276.26      9.62 o 
   4  -1   6       38.11       42.38      5.04 o 
   5  -1   6       27.10       27.95      4.85 o 
   6  -1   6       55.32       53.14      6.20 o 
   7  -1   6        4.55       11.62      6.83 o 
   8  -1   6       51.44       49.90     11.15 o 
  -7   0   6        3.46       -5.36      9.49 o 
  -6   0   6      195.19      159.67     16.74 o 
  -5   0   6     1788.55     1908.42     47.77 o 
  -4   0   6      883.57      878.56     18.87 o 
  -3   0   6       11.59        7.99      3.86 o 
  -2   0   6     1010.21     1045.82     20.61 o 
  -1   0   6     3947.10     3966.45     42.65 o 
   0   0   6     1140.35     1090.98     16.88 o 
   1   0   6     1089.70     1129.89     13.68 o 
   2   0   6      540.01      529.17      8.31 o 
   3   0   6     2226.22     2311.51     29.55 o 
   4   0   6      138.32      152.19      7.18 o 
   5   0   6      359.37      402.39     25.73 o 
   6   0   6      217.90      222.71      9.81 o 
   7   0   6       31.83       30.37      5.80 o 
  -7   1   6       92.45      125.80     19.12 o 
  -6   1   6        8.06       16.89     10.34 o 
  -5   1   6      495.56      492.95     25.19 o 
  -4   1   6      364.28      311.37     18.78 o 
  -3   1   6        4.25       13.09      4.10 o 
  -2   1   6     1410.64     1377.21     42.05 o 
  -1   1   6     2253.22     2506.03     30.55 o 
   0   1   6     1422.02     1511.28     23.86 o 
   1   1   6      360.48      469.63     10.40 o 
   2   1   6      435.63      414.26     10.29 o 
   3   1   6      893.17      927.93     12.18 o 
   4   1   6        1.68       -0.08      2.53 o 
   5   1   6      336.24      322.22     10.31 o 
   6   1   6      140.34      143.05     15.94 o 
   7   1   6        2.76        1.09      6.55 o 
   8   1   6        0.32        1.76      8.06 o 
  -7   2   6       19.16        5.22     11.62 o 
  -6   2   6      116.46      145.34     18.17 o 
  -5   2   6        2.04        1.47      7.78 o 
  -4   2   6      207.56      204.97     16.32 o 
  -3   2   6      487.88      465.06     20.07 o 
  -2   2   6      382.57      364.01     10.63 o 
  -1   2   6      468.65      517.98     13.45 o 
   0   2   6     1518.10     1525.76     21.60 o 
   1   2   6     1550.36     1464.83     21.03 o 
   2   2   6      111.62       92.08      5.28 o 
   3   2   6      819.40      817.22     11.02 o 
   4   2   6      100.83       93.39      5.62 o 
   5   2   6      282.21      285.09     15.46 o 
   6   2   6       99.66      102.27     11.34 o 
   7   2   6        1.37       -7.97      5.31 o 
   8   2   6       16.30       18.45      9.20 o 
   9   2   6        2.40        3.13      6.74 o 
  -7   3   6       53.53       81.30     16.84 o 
  -6   3   6       96.14       93.64     15.32 o 
  -5   3   6        1.01       10.10      8.11 o 
  -4   3   6      458.21      445.80     22.53 o 
  -3   3   6      579.31      580.09     23.24 o 
  -2   3   6      457.64      482.84     11.22 o 
  -1   3   6     1001.59     1118.26     18.03 o 
   0   3   6     2510.68     2474.12     30.44 o 
   1   3   6     2636.84     2679.46     64.99 o 
   2   3   6      403.64      396.35     21.35 o 
   3   3   6      687.01      702.99     14.85 o 
   4   3   6      949.37      913.61     18.01 o 
   5   3   6      468.70      465.86     20.21 o 
   6   3   6       46.76       58.82     10.01 o 
   7   3   6       82.27      106.68     12.76 o 
   8   3   6       74.86       61.57     10.34 o 
   9   3   6        0.04       -5.31      6.83 o 
  -7   4   6        2.36       -5.36      9.58 o 
  -6   4   6        1.10        2.51      9.11 o 
  -5   4   6       33.86       54.65     11.86 o 
  -4   4   6       73.68       79.79     12.19 o 
  -3   4   6       39.67       12.76      7.26 o 
  -2   4   6        8.16        8.82      6.31 o 
  -1   4   6      145.98      130.16      6.44 o 
   0   4   6      448.61      413.59     11.00 o 
   1   4   6       37.22       36.19      4.58 o 
   2   4   6       16.76       15.74      3.86 o 
   3   4   6      450.75      421.23     12.28 o 
   4   4   6      482.75      500.46     14.04 o 
   5   4   6       72.21       69.87      9.91 o 
   6   4   6       50.19       60.10     10.91 o 
   7   4   6       33.45       21.39      7.54 o 
   8   4   6       11.15        2.94      7.12 o 
   9   4   6        0.10       -4.55      6.55 o 
  -6   5   6       33.48       43.78     13.38 o 
  -5   5   6      101.57      106.02     15.61 o 
  -4   5   6       89.09      101.75     14.47 o 
  -3   5   6       54.99       61.90     11.24 o 
  -2   5   6     1115.77     1131.67     34.34 o 
  -1   5   6     2934.69     3096.68     60.81 o 
   0   5   6       97.23      105.81      6.51 o 
   1   5   6      337.14      332.17     10.90 o 
   2   5   6     1493.47     1438.54     35.51 o 
   3   5   6      623.34      619.97     17.46 o 
   4   5   6       14.78        9.53      4.51 o 
   5   5   6      412.02      409.89     20.11 o 
   6   5   6      215.38      181.20     15.04 o 
   7   5   6       50.77       43.17     10.39 o 
   8   5   6        3.86        6.50      8.25 o 
  -6   6   6       27.87       -2.28     10.34 o 
  -5   6   6       76.49       71.01     14.47 o 
  -4   6   6        3.19       10.63      8.78 o 
  -3   6   6      235.81      249.65     18.74 o 
  -2   6   6      442.59      429.29     22.67 o 
  -1   6   6     1046.24      982.53     32.16 o 
   0   6   6      137.34      148.71     13.85 o 
   1   6   6      321.48      303.28     10.99 o 
   2   6   6     1237.95     1182.69     22.35 o 
   3   6   6      169.60      164.61      9.57 o 
   4   6   6        1.92        3.51      4.27 o 
   5   6   6       80.49       79.75      8.15 o 
   6   6   6      232.47      202.93     16.55 o 
   7   6   6        0.45       -6.64      6.31 o 
   8   6   6       30.61       42.60     12.33 o 
  -5   7   6       12.94       12.67     11.57 o 
  -4   7   6       16.19       16.74     10.77 o 
  -3   7   6       62.33       24.95     10.44 o 
  -2   7   6       87.14       97.72     14.23 o 
  -1   7   6      190.52      203.50     17.69 o 
   0   7   6      209.38      202.45     16.55 o 
   1   7   6      232.42      229.44     13.90 o 
   2   7   6       52.55       51.15      6.77 o 
   3   7   6        1.39        8.99      5.13 o 
   4   7   6      270.26      294.57     13.47 o 
   5   7   6       37.63       40.99      9.06 o 
   6   7   6        3.14        4.36      8.59 o 
   7   7   6       44.64       33.77     11.34 o 
  -5   8   6        7.18       23.95     13.61 o 
  -4   8   6        6.29       13.14     12.00 o 
  -3   8   6      158.73      153.22     17.60 o 
  -2   8   6        0.51        3.75      8.82 o 
  -1   8   6      334.36      344.81     22.20 o 
   0   8   6      431.34      430.57     23.05 o 
   1   8   6      220.96      251.93     18.64 o 
   2   8   6        1.54       -4.19      6.38 o 
   3   8   6     1034.91      965.46     23.63 o 
   4   8   6      564.52      566.33     18.83 o 
   5   8   6       85.07       85.12      9.84 o 
   6   8   6       18.95       13.52      9.96 o 
  -4   9   6       16.40        7.07     12.24 o 
  -3   9   6        3.95       -0.09     10.39 o 
  -2   9   6        3.87      -13.09      8.73 o 
  -1   9   6       58.20       73.95     14.37 o 
   0   9   6      115.32      116.31     15.75 o 
   1   9   6        0.92        1.57      8.02 o 
   2   9   6      159.92      162.70     17.12 o 
   3   9   6       75.35       72.94     16.29 o 
   4   9   6       94.81       97.35     10.89 o 
   5   9   6       16.59       12.52      7.08 o 
  -2  10   6       71.54       94.49     17.03 o 
  -1  10   6       74.33       75.94     14.85 o 
   0  10   6        1.85       -2.99      8.73 o 
   1  10   6       47.91       57.54     13.00 o 
   2  10   6      189.65      201.93     19.69 o 
   3  10   6       89.66       58.54     13.99 o 
   4  10   6        5.11        7.87      7.44 o 
   1  -9   7       36.87       49.03     10.87 o 
  -2  -8   7       20.88       36.76     13.61 o 
  -1  -8   7      135.00      148.09     19.35 o 
   0  -8   7      166.90      178.61     14.54 o 
   1  -8   7       30.71       46.89      9.66 o 
   2  -8   7       19.42       18.59     12.86 o 
   3  -8   7       23.07       22.34     11.95 o 
   4  -8   7       34.53       37.09     13.52 o 
  -4  -7   7       30.45       44.40     14.52 o 
  -3  -7   7        2.73        0.33     10.96 o 
  -2  -7   7       31.35       49.29     13.95 o 
  -1  -7   7      107.65      127.98     16.74 o 
   0  -7   7        3.79        5.09      7.02 o 
   1  -7   7       15.46       13.21      7.24 o 
   2  -7   7       39.46       39.86      8.10 o 
   3  -7   7       61.16       78.51     15.32 o 
   4  -7   7        0.51      -11.53      7.68 o 
   5  -7   7        0.45       -9.44      8.92 o 
  -5  -6   7      116.69      137.75     19.12 o 
  -4  -6   7        0.71       -8.49     10.63 o 
  -3  -6   7      296.83      291.16     22.53 o 
  -2  -6   7      732.71      730.51     33.02 o 
  -1  -6   7       31.57       24.52     10.91 o 
   0  -6   7        0.50       -5.93      5.65 o 
   1  -6   7      304.83      293.20     22.53 o 
   2  -6   7      284.66      279.64     22.48 o 
   3  -6   7       37.18       40.00      7.53 o 
   4  -6   7       53.51       46.25     12.38 o 
   5  -6   7       43.41       38.85     12.14 o 
   6  -6   7        8.75        8.49     10.77 o 
  -5  -5   7       38.53       55.55     14.52 o 
  -4  -5   7       11.48        3.42     10.20 o 
  -3  -5   7      411.55      410.17     24.19 o 
  -2  -5   7     1111.09     1120.28     37.62 o 
  -1  -5   7      275.97      253.87     18.93 o 
   0  -5   7       20.45       23.63      7.01 o 
   1  -5   7      451.08      434.37     15.82 o 
   2  -5   7       71.74       66.50      7.94 o 
   3  -5   7        0.85        3.12      4.81 o 
   4  -5   7       42.51       29.09      6.51 o 
   5  -5   7       27.39       34.06     11.15 o 
   6  -5   7       30.60       28.75     10.82 o 
   7  -5   7        4.44        4.93      8.92 o 
  -6  -4   7       21.59       17.37      7.83 o 
  -5  -4   7      103.74       86.86     19.40 o 
  -4  -4   7      219.64      221.47     12.34 o 
  -3  -4   7      455.85      411.79     23.58 o 
  -2  -4   7       31.76       30.31     10.10 o 
  -1  -4   7      309.51      331.29     19.35 o 
   0  -4   7      624.38      629.22     58.44 o 
   1  -4   7       52.72       49.30      7.01 o 
   2  -4   7       42.95       42.11      6.56 o 
   3  -4   7      158.87      154.11     13.54 o 
   4  -4   7      200.24      194.47     13.21 o 
   5  -4   7       25.88       21.11      5.96 o 
   6  -4   7        0.37       -6.69      6.12 o 
   7  -4   7       16.15       10.39      9.34 o 
   8  -4   7        3.22      -12.95      8.63 o 
  -6  -3   7        0.62       -8.20      6.00 o 
  -5  -3   7      171.71      177.79     14.66 o 
  -4  -3   7      451.50      427.05     15.37 o 
  -3  -3   7      144.54      148.12      9.32 o 
  -2  -3   7       36.93       38.06      5.43 o 
  -1  -3   7     1044.53     1024.94     31.07 o 
   0  -3   7     1158.56     1221.56     33.58 o 
   1  -3   7      122.27      122.05     10.63 o 
   2  -3   7      110.33      103.83     10.53 o 
   3  -3   7     1330.94     1330.90     24.86 o 
   4  -3   7       53.81       57.85      6.89 o 
   5  -3   7       15.26       14.42      4.89 o 
   6  -3   7       42.25       47.63     10.63 o 
   7  -3   7       21.43       35.01     10.63 o 
   8  -3   7        7.44        5.74      9.34 o 
  -7  -2   7        0.14        1.66     10.20 o 
  -6  -2   7        0.88       -3.08      8.49 o 
  -5  -2   7       15.63       29.72      9.30 o 
  -4  -2   7      212.44      198.29     10.91 o 
  -3  -2   7      145.75      137.35      8.63 o 
  -2  -2   7      774.76      745.08     16.58 o 
  -1  -2   7       52.63       62.10      5.86 o 
   0  -2   7      109.43      121.72     11.19 o 
   1  -2   7        8.65        4.54      3.92 o 
   2  -2   7      315.01      305.77     11.14 o 
   3  -2   7      185.00      167.63      8.85 o 
   4  -2   7        0.00        0.19      3.76 o 
   5  -2   7       55.49       56.94     10.67 o 
   6  -2   7       36.25       39.64      6.34 o 
   7  -2   7       22.52       15.75      7.83 o 
   8  -2   7        6.51       -1.19      7.59 o 
  -7  -1   7        8.18       -3.27      9.25 o 
  -6  -1   7      176.47      185.33     18.83 o 
  -5  -1   7        5.96       -1.19      6.74 o 
  -4  -1   7      369.43      378.53     21.49 o 
  -3  -1   7     2618.44     2521.76     35.18 o 
  -2  -1   7     1588.05     1531.74     25.80 o 
  -1  -1   7      303.71      328.42     10.44 o 
   0  -1   7      607.65      628.04     12.69 o 
   1  -1   7     3165.82     2991.81     37.98 o 
   2  -1   7      764.13      763.68     16.54 o 
   3  -1   7      172.73      193.67     16.67 o 
   4  -1   7       80.54       80.81      6.57 o 
   5  -1   7      435.73      426.14     15.56 o 
   6  -1   7      104.52      103.68      7.89 o 
   7  -1   7       21.35       22.46      5.92 o 
  -7   0   7       45.93       42.08     13.85 o 
  -6   0   7      106.83      120.82     16.79 o 
  -5   0   7       85.64       90.93     13.23 o 
  -4   0   7        1.91       -2.49      4.32 o 
  -3   0   7     1348.44     1419.57     24.67 o 
  -2   0   7     1005.34     1059.57     19.77 o 
  -1   0   7      184.69      189.07     12.59 o 
   0   0   7      900.56      910.21     16.07 o 
   1   0   7     2779.26     2760.80     52.75 o 
   2   0   7     2032.93     2123.71     26.95 o 
   3   0   7       71.75       85.22      5.92 o 
   4   0   7      287.58      286.26      9.83 o 
   5   0   7      191.09      189.69      8.71 o 
   6   0   7       17.42       17.38      7.00 o 
   7   0   7       46.44       66.74     10.25 o 
  -7   1   7       64.49       68.16     16.08 o 
  -6   1   7       12.87       23.43     10.91 o 
  -5   1   7      237.37      219.82     18.55 o 
  -4   1   7      308.35      346.42     19.73 o 
  -3   1   7       56.26       49.75      5.96 o 
  -2   1   7      297.53      308.47     14.16 o 
  -1   1   7      507.16      541.77     12.96 o 
   0   1   7      212.48      174.91      7.52 o 
   1   1   7      824.13      910.72     15.95 o 
   2   1   7      228.29      252.06      8.95 o 
   3   1   7      556.56      506.79      9.29 o 
   4   1   7      248.13      249.30      9.18 o 
   5   1   7       66.98       66.42      8.21 o 
   6   1   7       28.10       22.06      7.31 o 
   7   1   7       51.66       41.55      9.72 o 
   8   1   7       47.96       40.46     10.63 o 
  -7   2   7       80.32       73.43     16.93 o 
  -6   2   7        0.07        9.34     10.44 o 
  -5   2   7      185.76      160.66     16.84 o 
  -4   2   7      473.14      466.43     23.24 o 
  -3   2   7       20.56       19.97      7.12 o 
  -2   2   7      639.41      656.64     14.63 o 
  -1   2   7     1465.92     1408.41     29.32 o 
   0   2   7     1223.01     1191.47     34.63 o 
   1   2   7     1569.68     1725.78     24.52 o 
   2   2   7     1628.13     1580.55     31.40 o 
   3   2   7     1456.13     1481.00     22.35 o 
   4   2   7      569.03      516.18     30.19 o 
   5   2   7       91.30       83.87      9.96 o 
   6   2   7      314.10      282.48     16.70 o 
   7   2   7      162.82      137.61     13.71 o 
   8   2   7        5.04        8.78      8.87 o 
   9   2   7        5.21       17.60      7.35 o 
  -7   3   7        0.82      -12.76      9.39 o 
  -6   3   7        7.01       18.26     10.34 o 
  -5   3   7        7.36        5.27      8.21 o 
  -4   3   7       34.54       26.99      9.72 o 
  -3   3   7        3.09       -2.66      6.50 o 
  -2   3   7       61.08       65.65     10.01 o 
  -1   3   7      275.54      242.93      8.93 o 
   0   3   7      200.02      205.44      8.42 o 
   1   3   7      164.66      171.36      7.79 o 
   2   3   7      700.30      667.87     14.56 o 
   3   3   7      196.36      184.18      8.35 o 
   4   3   7       26.91       22.82      4.53 o 
   5   3   7       64.58       59.29      9.49 o 
   6   3   7      227.29      222.47     16.27 o 
   7   3   7        0.40        5.41      7.12 o 
   8   3   7        6.79       -0.66      8.02 o 
   9   3   7       12.11       16.93      7.83 o 
  -6   4   7       41.35       17.27     11.05 o 
  -5   4   7       17.13       -2.56      8.40 o 
  -4   4   7       58.27       59.06     11.81 o 
  -3   4   7      406.06      377.06     20.68 o 
  -2   4   7      283.48      291.40     17.98 o 
  -1   4   7       25.12       30.01      4.39 o 
   0   4   7     1078.90     1067.81     19.02 o 
   1   4   7     2848.79     2860.37     64.42 o 
   2   4   7      572.31      496.04     13.40 o 
   3   4   7      103.80      104.24      7.14 o 
   4   4   7      821.04      803.94     18.19 o 
   5   4   7      253.58      212.70     15.13 o 
   6   4   7       35.98       40.98      9.77 o 
   7   4   7       46.83       46.87     11.43 o 
   8   4   7       34.59       41.84      9.77 o 
  -6   5   7       39.13       48.10     14.37 o 
  -5   5   7       69.20       80.88     14.94 o 
  -4   5   7       67.40       88.94     14.42 o 
  -3   5   7      537.47      487.54     24.24 o 
  -2   5   7      178.37      173.42     15.32 o 
  -1   5   7      310.70      303.25     18.59 o 
   0   5   7      733.14      772.55     16.65 o 
   1   5   7     1660.82     1626.29     25.90 o 
   2   5   7      481.30      483.27     13.76 o 
   3   5   7      101.90      111.94      8.10 o 
   4   5   7      943.07      970.71     38.35 o 
   5   5   7      295.39      300.52     12.71 o 
   6   5   7        3.34       -1.33      6.93 o 
   7   5   7       22.76       18.26      8.63 o 
   8   5   7       61.79       37.24     10.39 o 
  -6   6   7        3.02       -5.08     11.05 o 
  -5   6   7       11.35        3.56     10.91 o 
  -4   6   7       56.71       57.11     13.71 o 
  -3   6   7       74.03       75.28     13.28 o 
  -2   6   7        1.69       -6.74      6.83 o 
  -1   6   7      266.56      273.23     18.36 o 
   0   6   7      348.62      381.62     20.63 o 
   1   6   7      173.15      179.98      9.33 o 
   2   6   7      143.15      132.08      8.69 o 
   3   6   7      107.26      107.92      8.54 o 
   4   6   7      104.48       96.40      8.46 o 
   5   6   7       44.02       33.12      6.48 o 
   6   6   7       82.47       76.47     11.86 o 
   7   6   7       26.21       31.88      9.82 o 
   8   6   7        0.42       -8.68      6.93 o 
  -5   7   7       59.63       62.43     16.13 o 
  -4   7   7      101.30       83.68     15.27 o 
  -3   7   7       33.93       20.92     10.67 o 
  -2   7   7       11.65        9.01      9.01 o 
  -1   7   7      473.67      454.29     24.43 o 
   0   7   7       51.82       67.22     12.14 o 
   1   7   7      355.58      338.64     20.63 o 
   2   7   7      652.18      646.19     17.90 o 
   3   7   7      380.27      372.05     14.50 o 
   4   7   7       11.26       17.93      6.02 o 
   5   7   7      537.66      471.41     17.13 o 
   6   7   7      266.20      248.28     19.31 o 
   7   7   7       81.93       89.94     14.52 o 
  -4   8   7       18.21       13.76     12.48 o 
  -3   8   7       74.52      116.55     17.08 o 
  -2   8   7       85.93       95.96     16.37 o 
  -1   8   7       82.37       93.78     14.75 o 
   0   8   7        6.91       -2.09      8.11 o 
   1   8   7       20.91       13.47      8.63 o 
   2   8   7      323.52      316.28     13.88 o 
   3   8   7       57.97       78.26      8.94 o 
   4   8   7       82.31       86.15     26.52 o 
   5   8   7       69.04       64.77      9.21 o 
   6   8   7       99.27       84.67     15.04 o 
  -3   9   7       28.38       28.32     13.33 o 
  -2   9   7       25.14       30.69     12.38 o 
  -1   9   7        0.12        6.36      9.72 o 
   0   9   7      142.27      167.64     18.17 o 
   1   9   7      152.13      177.93     18.17 o 
   2   9   7       12.31       14.09     10.15 o 
   3   9   7        1.37        9.51      6.46 o 
   4   9   7      132.43      142.70     14.56 o 
   5   9   7       90.67      120.00     12.02 o 
  -1  10   7        0.68        5.93     11.10 o 
   0  10   7      200.39      198.04     20.49 o 
   1  10   7      103.63       92.07     15.70 o 
   2  10   7        5.50      -13.16      8.78 o 
   3  10   7      137.75      159.95     19.02 o 
   4  10   7      223.06      202.16     14.52 o 
  -1  -8   8       19.81       32.54     14.89 o 
   0  -8   8        4.43       11.10     11.19 o 
   1  -8   8       31.01       22.40      9.36 o 
   2  -8   8        1.23        5.92      7.57 o 
   3  -8   8        0.02       -1.09     11.76 o 
  -3  -7   8      140.17      191.78     21.54 o 
  -2  -7   8       12.04       21.44     12.24 o 
  -1  -7   8       95.81       98.62     16.74 o 
   0  -7   8      310.64      332.71     24.29 o 
   1  -7   8       45.47       55.12     10.28 o 
   2  -7   8        4.60       14.34      7.19 o 
   3  -7   8       61.07       81.03     25.73 o 
   4  -7   8       39.10       23.95     12.67 o 
   5  -7   8       13.60       -3.32     10.15 o 
  -4  -6   8      184.87      194.91     21.30 o 
  -3  -6   8      119.71      150.75     18.97 o 
  -2  -6   8        0.01        8.35     10.82 o 
  -1  -6   8      207.80      227.22     20.16 o 
   0  -6   8      732.14      766.04     32.30 o 
   1  -6   8      280.95      247.03     14.48 o 
   2  -6   8        0.53       -4.60      5.27 o 
   3  -6   8      105.15      116.36     17.67 o 
   4  -6   8       34.21       36.19     12.00 o 
   5  -6   8        0.02       -0.85      8.68 o 
   6  -6   8        1.73        5.36     10.29 o 
  -5  -5   8       87.32      100.99     17.65 o 
  -4  -5   8       66.14       54.03     14.85 o 
  -3  -5   8       23.46       27.75     11.15 o 
  -2  -5   8       94.90       93.45     14.66 o 
  -1  -5   8      431.28      410.70     24.33 o 
   0  -5   8        4.55        2.85      8.49 o 
   1  -5   8       35.75       30.60     14.85 o 
   2  -5   8      114.28      108.82      9.66 o 
   3  -5   8       43.25       55.88      7.92 o 
   4  -5   8        1.49       -4.42      4.96 o 
   5  -5   8       18.21       31.21     11.15 o 
   6  -5   8       52.26       51.99     13.23 o 
   7  -5   8       11.39       16.18     10.86 o 
  -5  -4   8      231.10      247.57     21.49 o 
  -4  -4   8       10.22        7.87     10.39 o 
  -3  -4   8       81.15       67.79     13.28 o 
  -2  -4   8      483.69      475.59     24.24 o 
  -1  -4   8      255.36      246.95     17.79 o 
   0  -4   8        5.54        0.09      7.07 o 
   1  -4   8      507.93      519.69     17.08 o 
   2  -4   8      512.76      503.75     16.66 o 
   3  -4   8       49.10       49.81      7.18 o 
   4  -4   8        1.16       -6.25      4.17 o 
   5  -4   8      231.58      244.11     12.95 o 
   6  -4   8       15.35       17.69      9.20 o 
   7  -4   8        0.09       -3.98      8.06 o 
  -6  -3   8       43.37       38.90     12.71 o 
  -5  -3   8       28.07       17.23      7.18 o 
  -4  -3   8       16.60       12.83      7.19 o 
  -3  -3   8        6.61       22.53      9.16 o 
  -2  -3   8      432.20      416.63     21.68 o 
  -1  -3   8      317.17      347.13     20.02 o 
   0  -3   8      141.04      136.57     13.33 o 
   1  -3   8      188.02      190.83     17.53 o 
   2  -3   8      192.16      185.69     16.84 o 
   3  -3   8        0.34       -1.31      4.50 o 
   4  -3   8       64.52       71.40     20.52 o 
   5  -3   8       29.67       31.25      6.72 o 
   6  -3   8        6.13       15.71      6.03 o 
   7  -3   8        2.52        9.53      8.40 o 
   8  -3   8        6.57       -0.09      9.06 o 
  -6  -2   8       42.57       49.57     12.57 o 
  -5  -2   8        0.78        5.14      6.00 o 
  -4  -2   8      375.58      351.03     16.37 o 
  -3  -2   8       98.66      108.40      8.42 o 
  -2  -2   8      364.94      349.56     33.89 o 
  -1  -2   8     1993.64     1892.11     43.88 o 
   0  -2   8      954.88      886.52     28.13 o 
   1  -2   8      361.57      341.60     12.78 o 
   2  -2   8       51.31       46.51      6.27 o 
   3  -2   8      701.54      680.63     17.44 o 
   4  -2   8      356.73      392.25     13.69 o 
   5  -2   8        5.80        9.29      5.01 o 
   6  -2   8        6.95        4.67      8.18 o 
   7  -2   8       44.87       38.80      9.96 o 
   8  -2   8       15.69       19.26     10.29 o 
  -6  -1   8       21.30       29.98     11.86 o 
  -5  -1   8      117.43      108.72     14.70 o 
  -4  -1   8      379.47      367.86     14.25 o 
  -3  -1   8        3.94        5.42      4.62 o 
  -2  -1   8      108.99      105.92      7.65 o 
  -1  -1   8     1905.19     1910.93     55.95 o 
   0  -1   8     1419.34     1345.36     33.68 o 
   1  -1   8      178.04      153.41     12.00 o 
   2  -1   8      181.50      181.09     10.96 o 
   3  -1   8      920.57      896.45     19.29 o 
   4  -1   8      981.14      985.86     20.56 o 
   5  -1   8       56.77       43.43      6.04 o 
   6  -1   8       69.91       79.25      7.68 o 
   7  -1   8       18.85       25.85      8.51 o 
  -6   0   8       34.33        9.44     10.77 o 
  -5   0   8      222.45      255.01     20.59 o 
  -4   0   8       66.48       69.45     11.81 o 
  -3   0   8     1158.27     1202.68     38.07 o 
  -2   0   8      171.74      165.92     10.08 o 
  -1   0   8      130.52      135.63     11.46 o 
   0   0   8       16.26       20.88      6.14 o 
   1   0   8      168.89      150.37      6.89 o 
   2   0   8      149.10      144.49      8.04 o 
   3   0   8      404.37      428.41     12.55 o 
   4   0   8       11.73        4.33      6.83 o 
   5   0   8       29.52       36.59      5.39 o 
   6   0   8       61.48       85.05     11.48 o 
   7   0   8        1.37       14.28      8.16 o 
   8   0   8        4.20        6.02      8.63 o 
  -6   1   8      200.68      217.49     21.63 o 
  -5   1   8      470.48      495.61     26.94 o 
  -4   1   8       12.04        4.46      7.54 o 
  -3   1   8      397.64      393.57     18.07 o 
  -2   1   8      970.90      983.77     19.58 o 
  -1   1   8       57.56       61.62     14.82 o 
   0   1   8      157.91      176.99     10.91 o 
   1   1   8      997.61      945.09     17.98 o 
   2   1   8     1397.48     1344.36     27.56 o 
   3   1   8      608.35      650.96     11.08 o 
   4   1   8      622.40      567.99     21.92 o 
   5   1   8      411.92      415.30     19.69 o 
   6   1   8      175.29      156.68     13.52 o 
   7   1   8        0.78       -4.74      7.02 o 
   8   1   8       31.03       34.91     10.67 o 
  -6   2   8       68.07       58.73     14.70 o 
  -5   2   8        5.09        9.11      8.87 o 
  -4   2   8        3.44        1.80      7.40 o 
  -3   2   8      107.90      110.71     12.38 o 
  -2   2   8      351.66      373.17     11.79 o 
  -1   2   8       43.02       45.67      5.33 o 
   0   2   8       20.75       10.39     11.81 o 
   1   2   8      202.09      196.46     14.06 o 
   2   2   8      687.07      684.24     14.93 o 
   3   2   8        1.80        6.66      3.45 o 
   4   2   8      402.05      354.29     31.43 o 
   5   2   8      256.63      272.09     16.27 o 
   6   2   8       11.82        4.46      7.07 o 
   7   2   8        3.23       -1.61      6.64 o 
   8   2   8       30.09       33.35     10.58 o 
   9   2   8        0.13      -11.29      8.92 o 
  -6   3   8        2.39       22.91     11.81 o 
  -5   3   8        8.29       25.47     10.48 o 
  -4   3   8      118.54      129.17     15.13 o 
  -3   3   8      135.52      119.96     13.57 o 
  -2   3   8        0.15        5.60      6.83 o 
  -1   3   8      573.01      542.91     13.82 o 
   0   3   8      565.46      553.28     19.90 o 
   1   3   8        7.63        6.49      3.59 o 
   2   3   8      533.65      524.90     13.60 o 
   3   3   8      926.98      979.10     19.18 o 
   4   3   8      382.08      410.17     12.69 o 
   5   3   8        3.57        5.27      6.07 o 
   6   3   8      144.26      150.75     14.37 o 
   7   3   8       58.26       51.85     11.05 o 
   8   3   8       19.15       29.36     10.86 o 
  -6   4   8        0.44        1.94     10.91 o 
  -5   4   8      255.06      233.15     20.87 o 
  -4   4   8      291.03      285.28     20.35 o 
  -3   4   8      384.61      390.68     22.25 o 
  -2   4   8       55.74       76.37     11.57 o 
  -1   4   8     1123.45     1124.13     20.20 o 
   0   4   8      937.43      908.20     18.24 o 
   1   4   8       66.54       68.43      6.29 o 
   2   4   8      747.61      717.01     16.85 o 
   3   4   8     1289.91     1284.15     30.98 o 
   4   4   8      378.01      369.06     12.92 o 
   5   4   8        4.12       10.92      4.74 o 
   6   4   8      215.47      192.45     15.80 o 
   7   4   8      152.62      139.41     14.94 o 
   8   4   8        6.29       17.98      9.49 o 
  -6   5   8       31.24       43.83     14.56 o 
  -5   5   8       43.02       82.11     16.13 o 
  -4   5   8       68.48       56.54     13.28 o 
  -3   5   8        9.59      -10.17      6.78 o 
  -2   5   8      119.50      118.26     14.09 o 
  -1   5   8      170.44      147.67     14.94 o 
   0   5   8      162.47      156.26      9.63 o 
   1   5   8      928.32      900.06     19.14 o 
   2   5   8      395.32      390.45     13.13 o 
   3   5   8       11.12        0.21      3.96 o 
   4   5   8       25.42       23.72      5.79 o 
   5   5   8       34.83       48.27      7.49 o 
   6   5   8       49.01       50.23     11.05 o 
   7   5   8       44.57       42.64     11.38 o 
   8   5   8        5.50        4.32      6.83 o 
  -5   6   8       23.46       22.72     12.81 o 
  -4   6   8        2.33        7.16      9.68 o 
  -3   6   8      181.21      161.33     17.79 o 
  -2   6   8      530.04      569.42     27.56 o 
  -1   6   8      170.30      187.23     16.98 o 
   0   6   8       15.04       15.04      8.35 o 
   1   6   8      559.85      580.80     40.27 o 
   2   6   8       95.51      100.77     19.66 o 
   3   6   8       99.28       84.05      8.06 o 
   4   6   8      329.97      323.61     13.77 o 
   5   6   8      292.75      287.30     14.21 o 
   6   6   8       20.51       12.76      7.45 o 
   7   6   8      156.29      142.31     14.56 o 
  -4   7   8        2.80       14.23     11.01 o 
  -3   7   8       65.31       50.42     14.37 o 
  -2   7   8      211.99      234.90     20.44 o 
  -1   7   8       92.65      107.73     15.37 o 
   0   7   8      205.64      225.79     18.93 o 
   1   7   8      421.30      394.19     22.86 o 
   2   7   8       69.05       79.91      8.11 o 
   3   7   8        2.39        4.41      5.19 o 
   4   7   8      269.27      270.24     13.53 o 
   5   7   8       94.92      112.02     10.14 o 
   6   7   8        5.36       -8.30      7.21 o 
   7   7   8       24.72       11.43      9.16 o 
  -4   8   8       33.52       20.73     13.66 o 
  -3   8   8        7.08       13.66     11.57 o 
  -2   8   8       57.63       59.34     13.99 o 
  -1   8   8       24.35       43.07     13.09 o 
   0   8   8      117.54      144.25     16.89 o 
   1   8   8       50.74       60.34     12.95 o 
   2   8   8       95.69       96.20     14.52 o 
   3   8   8      166.00      170.59     21.11 o 
   4   8   8       21.06       30.04     14.04 o 
   5   8   8       21.74       11.53      6.69 o 
   6   8   8       26.06       35.01     12.05 o 
  -2   9   8       48.56       42.93     14.33 o 
  -1   9   8      261.57      274.22     22.96 o 
   0   9   8      207.98      223.99     20.68 o 
   1   9   8        7.02        7.21      9.82 o 
   2   9   8      267.78      263.31     21.92 o 
   3   9   8      220.26      226.70     13.68 o 
   4   9   8       54.37       52.06      9.04 o 
   5   9   8       82.60       88.44     11.06 o 
   0  10   8       17.14       12.67     11.34 o 
   1  10   8       15.34       12.10     10.96 o 
   2  10   8       35.50       42.98     13.76 o 
   3  10   8       43.28       41.17     13.38 o 
  -2  -7   9      142.03      142.35     20.21 o 
  -1  -7   9      133.40      168.59     20.68 o 
   0  -7   9        7.97        3.65     10.82 o 
   1  -7   9       58.13       53.34     10.60 o 
   2  -7   9      234.72      205.46     14.66 o 
   3  -7   9       98.35       99.31     11.29 o 
   4  -7   9        2.99        7.92     11.43 o 
  -3  -6   9       47.01       77.46     16.51 o 
  -2  -6   9       64.84       83.53     15.84 o 
  -1  -6   9        4.82       -1.57     10.20 o 
   0  -6   9        1.45       -6.74      9.34 o 
   1  -6   9      186.58      192.81     29.15 o 
   2  -6   9        2.54        2.31      6.40 o 
   3  -6   9        0.17        0.40      5.82 o 
   4  -6   9        7.24       20.00      7.52 o 
   5  -6   9        6.53        1.99      9.68 o 
  -4  -5   9       95.28      105.35     17.41 o 
  -3  -5   9      308.58      318.58     23.91 o 
  -2  -5   9       44.19       41.41     12.43 o 
  -1  -5   9        7.86       17.84     10.91 o 
   0  -5   9      152.58      140.79     16.22 o 
   1  -5   9      111.79      141.95     22.32 o 
   2  -5   9        7.80        9.65      6.45 o 
   3  -5   9       88.97       74.55      9.13 o 
   4  -5   9      122.70      114.94     10.75 o 
   5  -5   9        9.73       -4.17      8.68 o 
   6  -5   9        0.66        6.07     10.06 o 
  -5  -4   9       20.71        7.21     10.77 o 
  -4  -4   9       77.66       91.55     15.75 o 
  -3  -4   9      171.24      188.22     18.40 o 
  -2  -4   9      103.36       95.54     14.75 o 
  -1  -4   9        3.98       -1.52      8.25 o 
   0  -4   9      406.93      393.38     22.86 o 
   1  -4   9      215.60      187.07     11.87 o 
   2  -4   9        0.35       -4.61      4.90 o 
   3  -4   9       53.94       60.79      8.18 o 
   4  -4   9       96.19       90.89      9.40 o 
   5  -4   9        5.80        7.34      6.09 o 
   6  -4   9        5.97        6.45      9.25 o 
   7  -4   9        1.23       -1.28      8.68 o 
  -5  -3   9       42.52       51.89     13.28 o 
  -4  -3   9      118.78      142.64     16.65 o 
  -3  -3   9       11.68       14.47      9.68 o 
  -2  -3   9      219.05      231.20     18.03 o 
  -1  -3   9      195.01      241.35     17.41 o 
   0  -3   9       85.51       69.83     11.43 o 
   1  -3   9      719.35      678.86     19.32 o 
   2  -3   9      327.73      370.00     14.52 o 
   3  -3   9      142.39      138.21      9.79 o 
   4  -3   9        0.40        0.84      4.85 o 
   5  -3   9       34.29       41.28      7.54 o 
   6  -3   9       66.78       82.21     18.07 o 
   7  -3   9        1.11        4.51      8.21 o 
  -6  -2   9       62.15       68.26     15.23 o 
  -5  -2   9      350.83      340.40     22.48 o 
  -4  -2   9      124.05      132.03     20.92 o 
  -3  -2   9      171.82      187.13     16.32 o 
  -2  -2   9      503.49      495.08     23.05 o 
  -1  -2   9       44.09       34.30      9.01 o 
   0  -2   9      377.76      365.25     19.16 o 
   1  -2   9      900.62      876.94     29.27 o 
   2  -2   9     1039.17      983.17     21.94 o 
   3  -2   9      128.35      130.65      9.12 o 
   4  -2   9       19.75       14.62      5.61 o 
   5  -2   9      156.32      146.02     11.98 o 
   6  -2   9      189.73      194.57     22.01 o 
   7  -2   9       28.19       28.56     10.06 o 
  -6  -1   9       55.13      102.56     17.46 o 
  -5  -1   9       21.87       44.73     12.19 o 
  -4  -1   9        4.74        2.70      5.93 o 
  -3  -1   9      380.41      413.49     14.88 o 
  -2  -1   9      276.83      291.91     12.17 o 
  -1  -1   9     2079.27     2056.75     46.25 o 
   0  -1   9        4.98        6.78      6.59 o 
   1  -1   9       21.86       13.90      7.02 o 
   2  -1   9       60.35       57.92      6.66 o 
   3  -1   9        4.99        8.44      7.02 o 
   4  -1   9       46.10       47.44      9.96 o 
   5  -1   9      152.19      145.85     15.99 o 
   6  -1   9        0.21       -1.21      4.31 o 
   7  -1   9        0.15       -8.40      6.97 o 
  -6   0   9       40.21       38.52     13.19 o 
  -5   0   9        0.98        5.17      8.97 o 
  -4   0   9      432.68      467.38     25.19 o 
  -3   0   9     1250.11     1240.40     28.75 o 
  -2   0   9      134.24      127.11     12.81 o 
  -1   0   9      326.66      343.85     11.81 o 
   0   0   9     1089.56     1115.87     31.07 o 
   1   0   9       44.64       48.86      8.78 o 
   2   0   9        7.84       10.01      6.69 o 
   3   0   9      167.28      179.38      9.36 o 
   4   0   9      394.60      399.18     13.15 o 
   5   0   9       68.25       52.27     10.34 o 
   6   0   9       86.77       87.00     12.19 o 
   7   0   9       84.14       90.60     13.09 o 
   8   0   9       27.13       23.05     10.67 o 
  -6   1   9       13.16       -1.90     10.29 o 
  -5   1   9        5.92       -1.04      8.06 o 
  -4   1   9      300.13      273.70     18.88 o 
  -3   1   9       23.29       14.85      7.64 o 
  -2   1   9      148.47      148.54      8.66 o 
  -1   1   9      157.91      164.43      8.67 o 
   0   1   9     1094.98     1145.10     21.87 o 
   1   1   9      306.09      299.30     19.28 o 
   2   1   9       19.76        6.40      5.79 o 
   3   1   9       86.84       73.81     10.01 o 
   4   1   9      359.71      362.26     19.07 o 
   5   1   9       43.72       47.44      9.44 o 
   6   1   9       63.00       63.66     11.10 o 
   7   1   9       85.09      108.11     13.71 o 
   8   1   9        7.69        4.13      9.16 o 
  -6   2   9       27.29       25.90     12.62 o 
  -5   2   9       65.17       76.13     13.90 o 
  -4   2   9       22.46       18.97      9.39 o 
  -3   2   9        6.23        8.21      7.07 o 
  -2   2   9      158.11      171.84      9.22 o 
  -1   2   9      231.03      251.52     17.43 o 
   0   2   9      108.19      115.84     15.18 o 
   1   2   9      131.64      144.82      8.10 o 
   2   2   9      394.46      406.15     12.17 o 
   3   2   9      200.57      213.53      9.06 o 
   4   2   9      100.75      103.65     11.29 o 
   5   2   9      170.22      186.33     14.80 o 
   6   2   9       77.67       73.15     11.86 o 
   7   2   9       15.38       31.92     10.29 o 
   8   2   9        5.10       11.76      9.16 o 
  -6   3   9       50.07       18.07     11.81 o 
  -5   3   9      130.50      149.75     18.03 o 
  -4   3   9       12.47       21.49      9.63 o 
  -3   3   9      566.72      527.43     25.14 o 
  -2   3   9     1119.76     1120.09     34.30 o 
  -1   3   9      995.72      993.07     31.90 o 
   0   3   9       41.89       49.17      5.99 o 
   1   3   9      854.72      827.22     18.01 o 
   2   3   9     1082.70     1028.69     20.17 o 
   3   3   9       22.79       25.47      5.14 o 
   4   3   9      228.37      222.31     10.20 o 
   5   3   9      538.12      541.62     23.43 o 
   6   3   9      175.27      189.31     16.32 o 
   7   3   9        0.11       -7.35      6.93 o 
   8   3   9       17.29       22.29     11.10 o 
  -5   4   9        0.63        5.74     10.15 o 
  -4   4   9       31.36       33.77     11.48 o 
  -3   4   9       91.24       70.68     13.04 o 
  -2   4   9      395.13      363.74     20.68 o 
  -1   4   9       28.22       29.27      8.78 o 
   0   4   9      140.45      126.11      7.97 o 
   1   4   9      283.18      279.32     14.78 o 
   2   4   9      376.07      354.69     12.41 o 
   3   4   9     1130.34     1125.32     22.52 o 
   4   4   9       75.49       75.60      7.28 o 
   5   4   9       11.97       16.40      5.06 o 
   6   4   9        3.02        8.21      8.06 o 
   7   4   9        5.41       10.25      8.92 o 
   8   4   9       12.89       15.99     11.01 o 
  -5   5   9        1.48        3.46     11.34 o 
  -4   5   9      174.93      142.31     17.88 o 
  -3   5   9       76.04       83.96     14.52 o 
  -2   5   9        0.92        1.28      8.16 o 
  -1   5   9      163.29      184.52     16.55 o 
   0   5   9      991.03      983.28     20.56 o 
   1   5   9      556.21      530.59     15.24 o 
   2   5   9        1.14        4.22      4.30 o 
   3   5   9      347.10      334.67     13.08 o 
   4   5   9       46.23       41.64      6.67 o 
   5   5   9       11.38       11.95      5.68 o 
   6   5   9       54.90       63.75     12.14 o 
   7   5   9       72.68       66.69     13.28 o 
   8   5   9       14.33       10.25      7.12 o 
  -5   6   9       17.11       18.12     12.95 o 
  -4   6   9       63.40       73.34     15.56 o 
  -3   6   9       54.89       62.38     13.71 o 
  -2   6   9        0.82       12.00      9.44 o 
  -1   6   9      180.63      202.17     17.79 o 
   0   6   9      594.01      568.80     26.94 o 
   1   6   9       41.14       27.16      5.89 o 
   2   6   9      143.90      153.74      9.92 o 
   3   6   9      749.55      744.81     19.73 o 
   4   6   9      166.08      165.18     10.81 o 
   5   6   9        9.63        0.56      5.15 o 
   6   6   9      101.96       92.02     14.52 o 
   7   6   9       34.99       35.43      9.63 o 
  -4   7   9        0.56       -1.61     11.48 o 
  -3   7   9        3.68        1.90     11.24 o 
  -2   7   9       89.07      117.88     16.89 o 
  -1   7   9       63.48       79.88     14.56 o 
   0   7   9      108.36      114.75     15.42 o 
   1   7   9        1.37       -2.37      7.26 o 
   2   7   9      148.49      152.74     10.28 o 
   3   7   9      169.99      193.45     11.82 o 
   4   7   9        3.36        3.67      5.36 o 
   5   7   9       68.56       99.85     14.56 o 
   6   7   9       22.00       31.92     10.67 o 
   7   7   9       42.62       30.74     10.34 o 
  -3   8   9       57.71       81.21     16.93 o 
  -2   8   9      160.42      129.12     18.55 o 
  -1   8   9       86.03       77.51     15.32 o 
   0   8   9       63.39       84.58     15.65 o 
   1   8   9      506.01      570.74     29.17 o 
   2   8   9      398.61      367.53     23.86 o 
   3   8   9       21.81       43.26      8.12 o 
   4   8   9      135.22      129.80     17.74 o 
   5   8   9      159.58      150.08     14.97 o 
   6   8   9       86.01       73.90     14.42 o 
  -2   9   9        9.30        6.45     13.14 o 
  -1   9   9        1.79        6.26     10.72 o 
   0   9   9      107.02       93.69     17.03 o 
   1   9   9      144.11      184.43     20.30 o 
   2   9   9       85.37       86.19     15.65 o 
   3   9   9        3.24        1.94      9.01 o 
   4   9   9       41.46       42.79      9.36 o 
   0  -7  10       30.98       49.76     14.70 o 
   1  -7  10       15.70       14.89     12.24 o 
   2  -7  10        7.94       12.10      8.04 o 
  -2  -6  10       36.37       39.42     13.66 o 
  -1  -6  10      185.85      178.97     20.30 o 
   0  -6  10       59.18       87.80     16.55 o 
   1  -6  10        1.44        1.19      9.68 o 
   2  -6  10       13.02       12.71      7.52 o 
   3  -6  10        9.83        4.21      7.28 o 
   4  -6  10        8.12        7.40     10.74 o 
  -3  -5  10       49.50       39.37     13.23 o 
  -2  -5  10       49.44       69.26     15.46 o 
  -1  -5  10      211.14      199.09     20.02 o 
   0  -5  10      157.81      171.34     18.69 o 
   1  -5  10       16.01       12.33      9.16 o 
   2  -5  10      203.42      164.71     12.45 o 
   3  -5  10       81.65       73.35     18.29 o 
   4  -5  10        2.45       -1.06      6.09 o 
   5  -5  10        3.32        0.43      9.25 o 
   6  -5  10       14.60       14.89     11.34 o 
  -4  -4  10       20.97       34.49     13.19 o 
  -3  -4  10       42.11       25.90     11.48 o 
  -2  -4  10      160.58      145.39     17.17 o 
  -1  -4  10       26.00       29.79     11.53 o 
   0  -4  10       31.45       45.11     12.00 o 
   1  -4  10       84.06      102.13     14.09 o 
   2  -4  10        5.54        0.97      6.43 o 
   3  -4  10       97.04       92.25     15.25 o 
   4  -4  10       60.09       67.59      9.25 o 
   5  -4  10       41.35       50.00     11.29 o 
   6  -4  10        0.26        1.90      8.73 o 
  -5  -3  10       24.35       31.50     12.14 o 
  -4  -3  10       85.14       98.52     15.70 o 
  -3  -3  10      654.70      625.77     29.98 o 
  -2  -3  10      280.42      280.30     20.11 o 
  -1  -3  10      114.12       94.87     13.95 o 
   0  -3  10      347.64      340.35     20.44 o 
   1  -3  10       49.93       59.01     11.67 o 
   2  -3  10      230.17      236.06     15.04 o 
   3  -3  10      135.57      118.01      9.98 o 
   4  -3  10      289.30      312.79     14.28 o 
   5  -3  10       54.77       69.50      8.81 o 
   6  -3  10        0.01       -3.25      5.89 o 
   7  -3  10       19.91        4.27      8.82 o 
  -4  -2  10       93.71      100.99     14.61 o 
  -3  -2  10       75.86       71.06     12.43 o 
  -2  -2  10       36.43       31.64     10.39 o 
  -1  -2  10      196.78      181.39     16.13 o 
   0  -2  10      540.97      547.78     24.57 o 
   1  -2  10     1852.76     1820.81     45.40 o 
   2  -2  10       17.85       11.28      5.62 o 
   3  -2  10        4.51       12.86      5.61 o 
   4  -2  10       38.87       49.48      9.49 o 
   5  -2  10       28.25       19.06      6.19 o 
   6  -2  10        1.02        4.06      5.85 o 
   7  -2  10       31.38       23.67     10.86 o 
  -5  -1  10      140.72      153.07     18.45 o 
  -4  -1  10      100.43      102.63     10.22 o 
  -3  -1  10        4.76       23.34      9.34 o 
  -2  -1  10      427.18      394.00     20.59 o 
  -1  -1  10     1323.74     1268.23     36.34 o 
   0  -1  10      227.46      184.67     14.70 o 
   1  -1  10       29.11       22.20      7.92 o 
   2  -1  10      459.68      438.11     21.63 o 
   3  -1  10       56.56       74.17     14.11 o 
   4  -1  10        0.74        2.65      4.81 o 
   5  -1  10       10.06       -1.61      8.06 o 
   6  -1  10       29.65       31.40     10.01 o 
   7  -1  10        9.75        9.53      8.97 o 
  -5   0  10       82.09       84.34     15.32 o 
  -4   0  10      134.96      147.24     16.27 o 
  -3   0  10        3.02       -1.17      4.83 o 
  -2   0  10      694.01      642.95     19.66 o 
  -1   0  10       15.02       14.04      7.16 o 
   0   0  10      277.58      264.45     16.60 o 
   1   0  10       53.87       53.32     10.20 o 
   2   0  10      815.55      881.97     29.98 o 
   3   0  10      415.99      413.10     14.30 o 
   4   0  10        0.21       -8.47      5.64 o 
   5   0  10       26.75       24.52      9.63 o 
   6   0  10       96.20       75.37     12.33 o 
   7   0  10       16.11        6.83      9.34 o 
   8   0  10        4.81       10.10     10.10 o 
  -5   1  10        5.65        6.78      9.39 o 
  -4   1  10        5.59       10.44      8.82 o 
  -3   1  10       81.16       88.18     12.14 o 
  -2   1  10       68.88       87.07     10.65 o 
  -1   1  10       23.07       21.79      5.14 o 
   0   1  10      105.56       97.76     11.34 o 
   1   1  10      219.46      225.98     15.23 o 
   2   1  10      115.02      130.54     13.09 o 
   3   1  10        0.06        7.02      7.02 o 
   4   1  10       45.31       48.34     10.15 o 
   5   1  10      209.59      248.42     17.31 o 
   6   1  10        0.64       -9.39      7.26 o 
   7   1  10       16.37       12.76      8.30 o 
   8   1  10        8.56        6.26     10.29 o 
  -5   2  10        1.24       17.79     11.05 o 
  -4   2  10      167.15      155.59     16.46 o 
  -3   2  10      393.11      451.54     23.48 o 
  -2   2  10       68.40       63.66     10.86 o 
  -1   2  10      433.44      388.86     13.48 o 
   0   2  10     1621.41     1639.04     57.21 o 
   1   2  10     1368.88     1396.66     24.84 o 
   2   2  10       12.77        7.02      6.59 o 
   3   2  10      388.27      406.62     20.21 o 
   4   2  10      433.79      453.67     21.96 o 
   5   2  10       26.45       40.94     10.01 o 
   6   2  10       14.92        6.45      7.83 o 
   7   2  10       87.43      100.52     14.61 o 
   8   2  10       49.00       40.23     12.14 o 
  -5   3  10        6.87       10.44     10.29 o 
  -4   3  10       15.05       26.61     10.25 o 
  -3   3  10       35.20       28.65      9.77 o 
  -2   3  10        5.45        3.84      7.07 o 
  -1   3  10       66.95       78.51      7.19 o 
   0   3  10      617.21      623.70     16.69 o 
   1   3  10      295.88      272.05     11.54 o 
   2   3  10       21.93       24.90      5.24 o 
   3   3  10      268.13      276.15     16.86 o 
   4   3  10      376.95      389.78     20.40 o 
   5   3  10      544.84      609.50     26.28 o 
   6   3  10        1.17       13.38      8.35 o 
   7   3  10        2.56        2.13      8.25 o 
   8   3  10        5.32       -2.56      9.34 o 
  -5   4  10       49.38       42.08     13.33 o 
  -4   4  10       38.14       25.71     11.62 o 
  -3   4  10        5.89        3.08      8.11 o 
  -2   4  10      372.81      404.20     23.05 o 
  -1   4  10      141.21      156.39     15.27 o 
   0   4  10        2.16        4.03      4.27 o 
   1   4  10       46.24       57.24      6.70 o 
   2   4  10      572.84      575.68     38.45 o 
   3   4  10      606.14      600.89     16.81 o 
   4   4  10       30.45       34.55      6.15 o 
   5   4  10       80.97       87.60      8.35 o 
   6   4  10       12.59       23.53      9.16 o 
   7   4  10        0.95       -4.08      7.97 o 
   8   4  10        5.47        5.69      9.53 o 
  -4   5  10      108.29       78.84     15.80 o 
  -3   5  10       24.24       22.44     11.24 o 
  -2   5  10      194.42      204.78     18.31 o 
  -1   5  10      333.06      358.00     22.67 o 
   0   5  10       10.36        6.40      7.64 o 
   1   5  10      276.10      271.52     12.00 o 
   2   5  10      646.70      596.13     16.95 o 
   3   5  10       30.22       23.57      5.90 o 
   4   5  10       30.11       34.62     14.61 o 
   5   5  10      437.01      413.43     15.45 o 
   6   5  10      141.44      136.95     15.65 o 
   7   5  10       12.66       -9.01      8.16 o 
  -4   6  10        3.68       -9.06     10.53 o 
  -3   6  10       13.50       17.46     10.77 o 
  -2   6  10        2.82       -2.42      8.59 o 
  -1   6  10        7.36       10.39      9.68 o 
   0   6  10       41.51       33.16     10.96 o 
   1   6  10      157.25      168.41     16.74 o 
   2   6  10       60.76       55.82      7.33 o 
   3   6  10       17.16       21.97      6.41 o 
   4   6  10       99.38       93.83      9.35 o 
   5   6  10      129.72      140.86     11.10 o 
   6   6  10        9.33        8.44      9.39 o 
   7   6  10        5.62        9.87     10.44 o 
  -3   7  10       96.34       96.67     17.84 o 
  -2   7  10        9.62        0.85      9.68 o 
  -1   7  10      107.19      106.07     16.84 o 
   0   7  10      280.05      237.56     20.40 o 
   1   7  10      258.52      274.70     20.68 o 
   2   7  10       10.29        5.61      5.80 o 
   3   7  10      393.76      413.56     16.23 o 
   4   7  10      387.09      386.97     16.34 o 
   5   7  10       22.91       23.65      7.28 o 
  -2   8  10        1.89        8.30     12.14 o 
  -1   8  10       50.16       45.06     13.61 o 
   0   8  10       75.06       73.10     15.08 o 
   1   8  10       20.97       27.28     11.72 o 
   2   8  10       55.02       77.84     14.33 o 
   3   8  10      172.81      202.74     19.88 o 
   4   8  10      148.53      155.79     12.12 o 
   5   8  10        4.41        9.22      7.04 o 
  -1   9  10       35.54       36.43     14.28 o 
   0   9  10        3.05        4.89     10.63 o 
   1   9  10       20.96       31.92     12.76 o 
   2   9  10       34.57       35.10     12.43 o 
   3   9  10        6.39       -0.71      9.53 o 
   4   9  10        2.59       -1.63      7.09 o 
  -1  -6  11       52.96       72.10     17.84 o 
   0  -6  11       14.52        3.42     11.48 o 
   1  -6  11       87.12       82.49     15.75 o 
   2  -6  11       68.50       89.11     11.93 o 
   3  -6  11       20.46       10.81      7.84 o 
  -2  -5  11        0.35       -8.59     10.58 o 
  -1  -5  11        7.38       20.97     11.62 o 
   0  -5  11      106.48      104.55     17.03 o 
   1  -5  11       21.75       10.63     10.06 o 
   2  -5  11        0.53        2.33     10.06 o 
   3  -5  11       16.42       15.68      7.71 o 
   4  -5  11        1.56        8.04      6.96 o 
   5  -5  11        6.51       -1.25      7.39 o 
  -3  -4  11       10.86       11.86     11.29 o 
  -2  -4  11       51.26       53.18     13.66 o 
  -1  -4  11      464.34      494.56     27.47 o 
   0  -4  11      226.90      235.66     20.21 o 
   1  -4  11       19.35       16.32     10.25 o 
   2  -4  11      101.12       88.94     10.32 o 
   3  -4  11       20.49       24.05      7.90 o 
   4  -4  11       53.47       58.12      9.31 o 
   5  -4  11        9.24        7.72      8.21 o 
   6  -4  11       33.05       12.14     11.05 o 
  -4  -3  11       43.31       38.47     12.71 o 
  -3  -3  11        0.71        0.47      9.58 o 
  -2  -3  11       82.00       84.10     14.47 o 
  -1  -3  11       87.04       87.66     13.95 o 
   0  -3  11       85.01       79.22     13.19 o 
   1  -3  11       16.02       18.74      8.97 o 
   2  -3  11      332.48      327.56     16.20 o 
   3  -3  11      912.00      917.08     24.45 o 
   4  -3  11       35.50       29.01      7.50 o 
   5  -3  11        6.51        5.67      6.26 o 
   6  -3  11        6.68        0.03      6.66 o 
  -4  -2  11       22.32       30.60     11.86 o 
  -3  -2  11      124.09      145.58     16.46 o 
  -2  -2  11      130.96      140.84     15.89 o 
  -1  -2  11       46.00       37.71     10.25 o 
   0  -2  11      196.67      203.97     17.08 o 
   1  -2  11      678.85      652.81     27.70 o 
   2  -2  11       89.32       98.52     13.61 o 
   3  -2  11        5.14       14.01      8.47 o 
   4  -2  11       38.95       27.93      7.46 o 
   5  -2  11       20.82       28.19      7.78 o 
   6  -2  11        2.35        3.65      8.82 o 
   7  -2  11        0.01       -9.82      8.87 o 
  -3  -1  11      150.29      131.16     15.42 o 
  -2  -1  11      329.62      323.13     20.16 o 
  -1  -1  11       92.66      105.45     13.57 o 
   0  -1  11      593.88      568.70     25.52 o 
   1  -1  11        6.24       -2.66      7.02 o 
   2  -1  11      160.75      155.97     15.04 o 
   3  -1  11       22.50       28.74      6.50 o 
   4  -1  11      210.96      235.56     19.16 o 
   5  -1  11      136.95      155.68     16.84 o 
   6  -1  11        3.47       19.64     10.67 o 
   7  -1  11        1.21        0.09      9.39 o 
  -5   0  11       10.68       35.81     12.48 o 
  -4   0  11        3.40       -1.42      8.25 o 
  -3   0  11       14.55       22.77      9.63 o 
  -2   0  11       12.75       15.89      8.25 o 
  -1   0  11        9.78       13.99      7.64 o 
   0   0  11       34.05       50.61     10.48 o 
   1   0  11      171.85      159.62     14.52 o 
   2   0  11        3.92        0.95      6.88 o 
   3   0  11      129.38      120.96     14.14 o 
   4   0  11       59.98       43.40     10.63 o 
   5   0  11        3.10       -8.06      7.87 o 
   6   0  11        0.47        1.66      7.54 o 
   7   0  11       59.10       59.72     13.23 o 
  -5   1  11      110.07       75.04     15.65 o 
  -4   1  11      235.48      236.47     19.92 o 
  -3   1  11       31.18       39.18     10.72 o 
  -2   1  11      225.46      230.04     11.70 o 
  -1   1  11      646.45      596.36     24.33 o 
   0   1  11       60.02       76.56     11.15 o 
   1   1  11      131.15      136.00     13.76 o 
   2   1  11      747.58      838.00     30.26 o 
   3   1  11      742.25      783.06     29.88 o 
   4   1  11        5.89       12.48      8.11 o 
   5   1  11       85.64      103.93     13.99 o 
   6   1  11       97.27       97.39     14.52 o 
   7   1  11        2.62       -4.27      8.73 o 
   8   1  11        0.05        7.78     10.44 o 
  -5   2  11       23.17       11.81     10.44 o 
  -4   2  11      134.37      145.34     17.46 o 
  -3   2  11        6.64       -7.64      7.21 o 
  -2   2  11       35.82       53.18     10.72 o 
  -1   2  11      191.63      202.94     13.73 o 
   0   2  11       15.89       15.94      7.21 o 
   1   2  11       28.12       23.53      8.25 o 
   2   2  11      369.35      341.54     19.21 o 
   3   2  11      297.89      298.13     19.12 o 
   4   2  11        6.47        4.17      7.07 o 
   5   2  11       62.14       78.65     12.90 o 
   6   2  11      176.73      193.25     18.17 o 
   7   2  11      165.92      180.16     18.36 o 
   8   2  11        1.59       -4.93     10.06 o 
  -4   3  11       29.68       40.60     11.81 o 
  -3   3  11       63.80       57.02     12.81 o 
  -2   3  11       78.75       58.16     12.10 o 
  -1   3  11      106.35       98.14     12.95 o 
   0   3  11      193.09      188.63     12.36 o 
   1   3  11      124.93      149.97      9.49 o 
   2   3  11        9.61       11.34      6.78 o 
   3   3  11        4.32       -2.94      6.21 o 
   4   3  11      125.04      147.52     14.75 o 
   5   3  11      228.01      265.97     18.93 o 
   6   3  11       43.07       45.11     11.24 o 
   7   3  11        1.69        7.97      9.72 o 
  -4   4  11       76.57       68.40     14.94 o 
  -3   4  11      283.73      276.98     21.25 o 
  -2   4  11      349.18      289.40     20.78 o 
  -1   4  11       11.27        3.56      8.30 o 
   0   4  11      173.16      209.89     11.19 o 
   1   4  11      575.28      549.55     16.38 o 
   2   4  11       88.83       65.79      7.55 o 
   3   4  11      142.09      127.03     12.55 o 
   4   4  11      357.44      389.54     21.68 o 
   5   4  11       31.13        8.73      8.21 o 
   6   4  11        8.32       15.37     10.10 o 
   7   4  11      109.02      124.57     16.79 o 
  -4   5  11       17.33       21.35     12.86 o 
  -3   5  11       21.73       17.46     10.91 o 
  -2   5  11        3.59       -3.70      7.78 o 
  -1   5  11       11.31       15.46      9.96 o 
   0   5  11       12.65       31.31     10.29 o 
   1   5  11       48.72       53.31      7.97 o 
   2   5  11        3.68       -0.63      4.83 o 
   3   5  11       80.21       83.07      8.39 o 
   4   5  11        7.82        5.14      5.51 o 
   5   5  11       48.93       60.24     11.91 o 
   6   5  11       42.13       29.69     11.91 o 
   7   5  11       48.47       52.65     13.85 o 
  -3   6  11        0.11       -0.57     10.72 o 
  -2   6  11      140.79      140.93     18.36 o 
  -1   6  11      287.75      288.79     22.01 o 
   0   6  11       45.90       70.49     14.09 o 
   1   6  11       91.41       93.87     14.23 o 
   2   6  11      228.19      228.51     12.43 o 
   3   6  11      280.43      267.60     13.37 o 
   4   6  11        2.94       -3.28      5.23 o 
   5   6  11       90.23      108.41     10.28 o 
   6   6  11      155.47      174.80     18.50 o 
  -2   7  11       83.99      116.64     18.69 o 
  -1   7  11      157.60      170.63     20.11 o 
   0   7  11       56.50       49.29     12.81 o 
   1   7  11       41.31       59.06     13.14 o 
   2   7  11      230.50      237.84     20.35 o 
   3   7  11       39.88       35.41      7.73 o 
   4   7  11        9.82       13.68      7.08 o 
   5   7  11       81.18       86.22     17.41 o 
   6   7  11       83.44       96.32     11.30 o 
  -1   8  11        1.95        5.31     11.57 o 
   0   8  11       24.22       40.42     13.52 o 
   1   8  11       49.38       71.44     15.42 o 
   2   8  11       27.38       27.42     11.62 o 
   3   8  11        0.05       -1.97      6.20 o 
   4   8  11       11.15       15.22      7.50 o 
   2   9  11       28.62       16.27     11.81 o 
   0  -5  12       16.71       15.27     11.81 o 
   1  -5  12      145.87      154.64     18.97 o 
   2  -5  12       63.57       76.37     15.27 o 
   3  -5  12        1.13       -1.90      6.59 o 
  -2  -4  12       96.15      115.55     17.55 o 
  -1  -4  12       29.72       29.13     12.05 o 
   0  -4  12       26.18       22.86     10.34 o 
   1  -4  12       57.75       67.36     14.28 o 
   2  -4  12       43.61       21.20      9.96 o 
   3  -4  12        0.20      -11.08     10.91 o 
   4  -4  12       87.84      107.07     11.70 o 
   5  -4  12      234.77      228.54     15.48 o 
  -3  -3  12      189.14      206.44     21.06 o 
  -2  -3  12        2.11        0.81      9.01 o 
  -1  -3  12       17.12       10.91     10.34 o 
   0  -3  12       56.96       75.99     14.14 o 
   1  -3  12       78.09      102.18     14.47 o 
   2  -3  12       20.59       27.65     11.19 o 
   3  -3  12      198.01      185.71     12.91 o 
   4  -3  12       17.41       17.13      7.24 o 
   5  -3  12        5.14        2.59      7.27 o 
   6  -3  12        0.12      -14.44      9.63 o 
  -3  -2  12      119.47      133.29     16.84 o 
  -2  -2  12        0.15        1.76      8.87 o 
  -1  -2  12      133.85       96.58     14.37 o 
   0  -2  12      262.77      239.55     18.97 o 
   1  -2  12      153.97      167.64     16.65 o 
   2  -2  12      133.45      112.23     15.27 o 
   3  -2  12        9.94       11.24      6.46 o 
   4  -2  12       49.59       66.04     17.72 o 
   5  -2  12        9.04       16.79     10.67 o 
   6  -2  12       31.14       31.31     12.05 o 
  -3  -1  12        6.80        5.08      9.11 o 
  -2  -1  12        1.68        2.37      8.35 o 
  -1  -1  12       33.39       48.34     10.91 o 
   0  -1  12       72.20       65.13     12.24 o 
   1  -1  12        8.09       -4.36      6.88 o 
   2  -1  12        2.53       -5.50      7.02 o 
   3  -1  12      132.53      108.67     15.32 o 
   4  -1  12        9.65        7.68      8.82 o 
   5  -1  12       22.09       31.54     12.24 o 
   6  -1  12       20.06       24.67     12.19 o 
   7  -1  12        1.27        5.74     10.34 o 
  -2   0  12      321.91      290.73     19.73 o 
  -1   0  12      103.87      104.93     13.09 o 
   0   0  12       61.61       66.08     12.05 o 
   1   0  12      583.20      526.82     25.09 o 
   2   0  12       35.35       42.98     11.29 o 
   3   0  12       24.05       22.39      9.96 o 
   4   0  12      144.15      130.78     15.94 o 
   5   0  12      143.97      163.32     18.17 o 
   6   0  12        9.52       15.46     10.67 o 
   7   0  12        5.38       -7.21      9.82 o 
  -1   1  12       96.63       94.25     12.52 o 
   0   1  12       16.54       29.65      9.58 o 
   1   1  12      226.78      249.27     18.31 o 
   2   1  12       97.71      103.50     13.85 o 
   3   1  12        1.49        5.12      7.78 o 
   4   1  12      135.89      147.71     16.22 o 
   5   1  12      106.09      117.12     15.32 o 
   6   1  12        6.23        5.79      8.78 o 
   7   1  12        1.54       -8.44     10.01 o 
  -4   2  12        7.83       -5.17      9.87 o 
  -3   2  12       13.96        3.70      9.39 o 
  -2   2  12        8.90        0.66      8.25 o 
  -1   2  12       40.62       36.53      9.58 o 
   0   2  12       67.62       77.65     11.91 o 
   1   2  12      191.79      186.14     16.22 o 
   2   2  12        1.80       -7.07      6.17 o 
   3   2  12       15.66        8.59      8.59 o 
   4   2  12       27.48       40.46     10.44 o 
   5   2  12        2.72        4.32      7.97 o 
   6   2  12       10.56       35.39     11.95 o 
   7   2  12       49.67       44.45     12.67 o 
  -4   3  12      113.34      110.15     16.89 o 
  -3   3  12      114.03      102.03     15.51 o 
  -2   3  12      105.77      114.60     14.75 o 
  -1   3  12      578.65      571.98     25.95 o 
   0   3  12      610.72      635.40     25.71 o 
   1   3  12        0.70        5.46      7.02 o 
   2   3  12       66.71       69.21     11.81 o 
   3   3  12      314.10      336.60     20.07 o 
   4   3  12       91.01      116.07     14.23 o 
   5   3  12        9.55       22.96      9.82 o 
   6   3  12       77.09       78.79     14.61 o 
   7   3  12       18.03        6.69     10.91 o 
  -3   4  12        9.59        1.80      9.30 o 
  -2   4  12       10.45       15.56     10.48 o 
  -1   4  12       81.41       87.38     14.33 o 
   0   4  12      105.45      115.27     14.23 o 
   1   4  12        0.74       10.81      5.55 o 
   2   4  12       37.14       46.06     10.20 o 
   3   4  12       68.77       59.96     11.57 o 
   4   4  12       26.51       10.67      9.39 o 
   5   4  12        6.26        7.07      9.25 o 
   6   4  12        2.45        2.47      8.87 o 
   7   4  12       34.72       54.12     13.38 o 
  -3   5  12      110.47       80.64     16.13 o 
  -2   5  12       36.32       27.37     11.43 o 
  -1   5  12        9.77       -0.57      8.82 o 
   0   5  12      103.69       89.99     14.09 o 
   1   5  12      285.62      299.22     13.50 o 
   2   5  12       91.71      106.42      9.52 o 
   3   5  12       12.55       10.89      5.72 o 
   4   5  12       87.89       85.05     13.28 o 
   5   5  12      176.84      188.60     18.40 o 
   6   5  12        8.58        1.00      9.06 o 
  -2   6  12      137.19      143.97     19.35 o 
  -1   6  12       17.65       10.77     10.53 o 
   0   6  12      155.36      171.38     18.17 o 
   1   6  12      273.26      303.25     22.01 o 
   2   6  12      134.91      150.91     11.00 o 
   3   6  12        1.83        9.20      6.20 o 
   4   6  12      237.03      209.69     13.50 o 
   5   6  12       34.47       30.17     11.95 o 
   6   6  12        0.03        1.47      9.06 o 
  -1   7  12       31.74       52.18     14.23 o 
   0   7  12        2.75        1.52      9.72 o 
   1   7  12        1.98       -8.11      8.63 o 
   2   7  12        2.51       10.96      9.82 o 
   3   7  12       27.21       40.54      8.21 o 
   4   7  12       28.72       29.01      7.97 o 
   5   7  12       20.55       35.55     11.05 o 
   0   8  12       70.35       61.67     15.99 o 
   1   8  12        1.92       15.04     12.10 o 
   2   8  12      199.83      212.46     21.11 o 
   3   8  12      167.82      163.65     19.88 o 
   0  -4  13        4.04        7.40     11.01 o 
   1  -4  13        1.95       10.44     10.34 o 
   2  -4  13        6.52       23.20     11.53 o 
   3  -4  13       34.67       56.26     14.33 o 
  -1  -3  13      152.42      183.20     20.02 o 
   0  -3  13        8.75        7.73      9.68 o 
   1  -3  13       61.23       37.28     12.00 o 
   2  -3  13       99.78      107.68     16.22 o 
   3  -3  13       67.66       81.30     15.32 o 
   4  -3  13        4.39        0.20      6.81 o 
   5  -3  13       26.90       22.82     12.90 o 
  -2  -2  13       75.73      111.28     16.32 o 
  -1  -2  13       60.79       65.03     13.71 o 
   0  -2  13        6.83       13.99      9.96 o 
   1  -2  13       25.66       28.27     10.67 o 
   2  -2  13       91.27       84.62     14.42 o 
   3  -2  13       23.22       32.07     12.05 o 
   4  -2  13        1.56       -6.26      8.82 o 
   5  -2  13       36.22       38.38     13.33 o 
  -2  -1  13        2.11        3.94      9.39 o 
  -1  -1  13      114.66      134.24     16.03 o 
   0  -1  13      187.54      176.08     17.27 o 
   1  -1  13       74.61       98.19     14.42 o 
   2  -1  13        1.03        2.99      9.30 o 
   3  -1  13      231.18      257.20     21.39 o 
   4  -1  13       16.72        7.02     10.58 o 
   5  -1  13        0.87       -9.30      8.82 o 
   6  -1  13       14.99       45.06     14.61 o 
  -2   0  13        0.15       -5.93      8.16 o 
  -1   0  13      143.88      166.12     16.41 o 
   0   0  13      290.36      294.95     20.78 o 
   1   0  13      139.17      117.83     15.08 o 
   2   0  13        4.86        0.14      8.59 o 
   3   0  13       59.82       60.91     13.14 o 
   4   0  13       69.31       68.16     14.37 o 
   5   0  13        3.80        6.21      9.49 o 
   6   0  13       24.25       41.51     12.90 o 
  -1   1  13       19.97       32.87     10.63 o 
   0   1  13       10.27        6.02      8.54 o 
   1   1  13        2.80       -5.98      7.45 o 
   2   1  13       46.33       35.20     10.77 o 
   3   1  13      134.50      145.06     16.18 o 
   4   1  13       19.46       28.18     10.58 o 
   5   1  13        3.34        1.57      8.73 o 
   6   1  13        8.96       10.63     10.96 o 
   0   2  13       45.57       55.31     11.38 o 
   1   2  13      451.31      419.61     23.15 o 
   2   2  13      521.78      535.40     26.75 o 
   3   2  13        8.05       -5.36      7.54 o 
   4   2  13       12.54       11.76      9.53 o 
   5   2  13       78.55       95.06     14.94 o 
   6   2  13       24.18       46.91     13.99 o 
  -3   3  13       34.72       51.66     14.04 o 
   0   3  13        1.58        5.12      8.21 o 
   1   3  13       67.92       86.00     13.28 o 
   2   3  13      182.92      197.09     17.74 o 
   3   3  13       15.66       12.71      8.54 o 
   4   3  13       24.77       52.18     12.76 o 
   5   3  13       52.58       60.15     13.23 o 
   6   3  13       16.20      -10.58      8.82 o 
  -2   4  13        3.76        7.31     10.10 o 
  -1   4  13      135.08      155.30     17.08 o 
   1   4  13       30.80       23.53      9.30 o 
   2   4  13       43.82       36.38     10.29 o 
   3   4  13      102.64      124.76     14.70 o 
   4   4  13       50.04       55.40     12.76 o 
   5   4  13        1.93       -1.90      8.54 o 
   6   4  13        8.26       19.07     11.67 o 
  -2   5  13        1.12      -10.72     10.15 o 
  -1   5  13      193.75      209.57     20.21 o 
   0   5  13      339.03      330.39     22.96 o 
   1   5  13       54.77       41.65     11.86 o 
   2   5  13      140.06      149.33     15.42 o 
   3   5  13      239.03      224.75     18.69 o 
   4   5  13       88.95       87.19     14.47 o 
   5   5  13        3.85      -12.52      8.35 o 
  -1   6  13       19.63       39.13     14.28 o 
   0   6  13       62.76       69.16     14.89 o 
   1   6  13        3.14       14.23      9.87 o 
   2   6  13        3.46       18.83     10.20 o 
   3   6  13       18.94       12.38      9.72 o 
   4   6  13        3.19       10.48     10.10 o 
   5   6  13        8.45       -7.31      9.44 o 
   0   7  13       82.01       93.02     17.46 o 
   1   7  13      147.39      159.90     19.21 o 
   2   7  13       88.33       87.42     15.84 o 
   3   7  13        2.03       -8.43     10.65 o 
   1  -3  14       51.79       61.71     14.56 o 
   2  -3  14       11.03       -2.80     10.63 o 
   0  -2  14        2.73       -0.66      9.82 o 
   1  -2  14       35.85       37.90     12.62 o 
   2  -2  14       61.80       69.59     15.13 o 
   3  -2  14       17.47       30.36     12.86 o 
   4  -2  14        9.53       35.86     13.61 o 
  -1  -1  14      384.61      414.59     25.66 o 
   0  -1  14       14.65        4.17     10.15 o 
   1  -1  14       77.68       79.88     14.80 o 
   2  -1  14      141.37      133.01     17.50 o 
   3  -1  14       81.65      115.88     17.22 o 
   4  -1  14        3.15       10.15     10.72 o 
   5  -1  14        3.10       -1.99     11.19 o 
  -1   0  14        3.36       14.52     10.29 o 
   0   0  14       16.36       34.63     11.43 o 
   1   0  14        3.71        9.11      9.77 o 
   2   0  14       26.23       34.82     11.62 o 
   3   0  14        9.88        5.03      9.91 o 
   4   0  14       15.11       14.04     10.77 o 
   5   0  14       59.72       81.68     16.37 o 
  -1   1  14      140.72      150.23     16.84 o 
   0   1  14      170.62      204.78     18.69 o 
   1   1  14      157.73      172.90     18.03 o 
   2   1  14        7.59       11.29      9.68 o 
   3   1  14      147.06      131.87     16.84 o 
   4   1  14      177.89      189.88     19.59 o 
   5   1  14       13.90       13.61     12.29 o 
   0   2  14      253.85      267.01     20.73 o 
   1   2  14       87.77       87.19     14.28 o 
   2   2  14        0.90        0.33      9.01 o 
   3   2  14       23.29       36.19     12.24 o 
   4   2  14       74.50       76.85     14.75 o 
   5   2  14       13.13       10.58     10.67 o 
   1   3  14       38.61       35.58     11.53 o 
   2   3  14        8.69       28.60     11.05 o 
   3   3  14       41.86       53.46     12.52 o 
   4   3  14        8.03       13.47     10.67 o 
   5   3  14       18.35       24.48     11.86 o 
   1   4  14      145.35      160.43     16.27 o 
   2   4  14      286.88      275.84     20.44 o 
   3   4  14       70.86       74.76     13.61 o 
   4   4  14       38.54       29.84     11.43 o 
   5   4  14      104.06      125.66     17.74 o 
   2   5  14       86.34      107.16     15.32 o 
   3   5  14        4.75       -2.47      9.30 o 
   4   5  14        1.36       -5.55      8.35 o 
   3   6  14       93.61       78.17     14.28 o 
   2  -1  15       24.23       30.26     12.19 o 
   1   0  15       41.34       45.96     13.28 o 
   2   0  15       72.12       70.82     14.89 o 
   3   0  15       57.18       44.21     13.76 o 
   0   1  15       29.41       21.30     11.48 o 
   1   1  15        7.98        2.09     10.01 o 
   2   1  15      150.32      147.00     18.03 o 
   3   1  15       80.26      102.27     17.41 o 
   4   1  15        4.95        1.52      9.77 o 
   0   2  15        2.84       16.03     10.77 o 
   1   2  15        1.86        0.62      8.49 o 
   2   2  15        6.41        1.85     10.01 o 
   3   2  15        0.52       -9.53     10.44 o 
   4   2  15        2.45        9.01     11.57 o 
   1   3  15      133.97      129.69     17.08 o 
   2   3  15        1.01        0.14      9.53 o 
   3   3  15       62.72       68.16     14.75 o 
   4   3  15      102.29       99.52     17.03 o 
   2   4  15        8.92       10.53     10.15 o 
   3   4  15       12.09       21.77     11.72 o 
                                                 
